# Supplementary material for: TARM1 contributes to development of arthritis by activating dendritic cells through recognition of collagens
Source: Nat Commun. 2021 Jan 4;12:94. doi: 10.1038/s41467-020-20307-9 (PMC7782728; doi:10.1038/s41467-020-20307-9)
Supplement: Supplementary file 4 — Supplementary Data 1 [file 41467_2020_20307_MOESM4_ESM.xlsx]

## Sheet: all_56605
Supplementary Data 1		A list of gene expressions of WT and Tarm1-/- GM-DCs used for DNA microarray in this study.
#	ProbeName	WT(normalized)	Tarm1-KO(normalized)	Tarm1-KO/WT	log2ratio_Tarm1-KO/WT	WT(Flag)	Tarm1-KO(Flag)	ProbeID	PrimaryAccession	GenomicCoordinates	Cytoband
1	A_30_P01017428	0.127739	0.125949	0.985994	-0.020349	Detected	Detected	A_30_P01017428	chr9:88338621-88338923_F	chr9:88338864-88338923	mm|9qE3.1
2	A_30_P01017437	0.215567	0.0559151	0.259387	-1.94682	Detected	Detected	A_30_P01017437	chr12:81221532-81232030_F	chr12:81225954-81226013	mm|12qC3
3	A_30_P01017440	0.00917742	0.0094185	1.02627	0.0374084	Not Detected	Not Detected	A_30_P01017440	chr14:8576576-8624104_R	chr14:8577383-8577324	mm|14qA1
4	A_30_P01017441	0.00946716	0.00969195	1.02374	0.0338547	Not Detected	Not Detected	A_30_P01017441	chr19:6268793-6276607_F	chr19:6276469-6276528	mm|19qA
5	A_30_P01017444	0.00959913	0.0152317	1.58678	0.666098	Not Detected	Not Detected	A_30_P01017444	chr10:93871635-93873477_F	chr10:93871664-93871723	mm|10qC2
6	A_30_P01017445	0.0520611	0.0384758	0.73905	-0.436255	Detected	Not Detected	A_30_P01017445	chr1:183142656-183163206_R	chr1:183142839-183142780	mm|1qH4
7	A_30_P01017447	0.209731	0.150154	0.715935	-0.482099	Detected	Detected	A_30_P01017447	chr4:114018574-114019202_F	chr4:114018842-114018901	mm|4qD1
8	A_30_P01017448	0.00929577	0.00950144	1.02213	0.0315719	Not Detected	Not Detected	A_30_P01017448	chr16:31607863-31608726_F	chr16:31608607-31608666	mm|16qB2
9	A_30_P01017453	0.0073509	0.00743021	1.01079	0.0154815	Not Detected	Not Detected	A_30_P01017453	chr15:92174262-92196074_F	chr15:92195960-92196019	mm|15qE3
10	A_30_P01017454	0.0293014	0.00780377	0.266327	-1.90873	Not Detected	Not Detected	A_30_P01017454	chr4:44197185-44197997_R	chr4:44197905-44197846	mm|4qB1
11	A_30_P01017455	0.0195163	0.00757092	0.387929	-1.36614	Not Detected	Not Detected	A_30_P01017455	chr8:110197171-110206546_F	chr8:110203500-110203559	mm|8qD3
12	A_30_P01017466	0.0096659	0.00986804	1.02091	0.0298596	Not Detected	Not Detected	A_30_P01017466	chr9:24617562-24625262_F	chr9:24620642-24620701	mm|9qA4
13	A_30_P01017468	0.023717	0.0228367	0.96288	-0.0545717	Not Detected	Not Detected	A_30_P01017468	chr11:87841800-87858725_R	chr11:87845246-87845187	mm|11qC
14	A_30_P01017473	0.0175236	0.00970873	0.554036	-0.851948	Not Detected	Not Detected	A_30_P01017473	chr17:26669587-26669907_F	chr17:26669801-26669860	mm|17qA3.3
15	A_30_P01017482	19.0871	19.0985	1.0006	0.0008643	Detected	Detected	A_30_P01017482	chr6:4841700-4847400_R	chr6:4843775-4843716	mm|6qA1
16	A_30_P01017490	0.0955193	0.0426809	0.44683	-1.1622	Detected	Detected	A_30_P01017490	chr8:122807653-122823000_R	chr8:122807786-122807727	mm|8qE1
17	A_30_P01017495	0.0353616	0.0341854	0.96674	-0.0487997	Not Detected	Not Detected	A_30_P01017495	chr10:39607282-39619520_F	chr10:39612377-39612436	mm|10qB1
18	A_30_P01017497	0.0107705	0.0085546	0.794263	-0.332312	Not Detected	Not Detected	A_30_P01017497	chr19:21653968-21671718_F	chr19:21661252-21661311	mm|19qB
19	A_30_P01017503	0.00907491	0.00934829	1.03013	0.04282	Not Detected	Not Detected	A_30_P01017503	chr16:17833211-17835112_F	chr16:17834993-17835052	mm|16qA3
20	A_30_P01017505	0.0473091	0.062176	1.31425	0.39424	Detected	Detected	A_30_P01017505	chr1:55298349-55308374_R	chr1:55299894-55299835	mm|1qC1.2
21	A_30_P01017506	0.00902199	0.00927833	1.02841	0.0404187	Not Detected	Not Detected	A_30_P01017506	chr17:87674225-87682154_F	chr17:87674577-87674636	mm|17qE4
22	A_30_P01017517	0.00941173	0.00962667	1.02284	0.0325783	Not Detected	Not Detected	A_30_P01017517	chr4:88602254-88675616_F	chr4:88602266-88602325	mm|4qC4
23	A_30_P01017524	0.00907355	0.00930426	1.02543	0.0362247	Not Detected	Not Detected	A_30_P01017524	chr8:93337794-93348869_F	chr8:93340828-93340887	mm|8qC5
24	A_30_P01017525	0.350107	0.352572	1.00704	0.0101228	Detected	Detected	A_30_P01017525	chrX:98658045-98677545_R	chrX:98674839-98674780	mm|XqD
25	A_30_P01017530	0.00811946	0.0133194	1.64043	0.714073	Not Detected	Not Detected	A_30_P01017530	chrX:50096566-50098135_R	chrX:50098104-50098045	mm|XqA5
26	A_30_P01017535	0.0241364	0.0171637	0.711113	-0.49185	Not Detected	Not Detected	A_30_P01017535	chr1:92546371-92551596_R	chr1:92549843-92549784	mm|1qD
27	A_30_P01017541	0.0372251	0.0167562	0.45013	-1.15159	Not Detected	Not Detected	A_30_P01017541	chr1:58443698-58449898_F	chr1:58444692-58444751	mm|1qC1.3
28	A_30_P01017542	0.00928141	0.00950518	1.02411	0.034369	Not Detected	Not Detected	A_30_P01017542	chr16:4585697-4594022_F	chr16:4593722-4593781	mm|16qA1
29	A_30_P01017544	0.0107253	0.00867065	0.808427	-0.30681	Not Detected	Not Detected	A_30_P01017544	chr1:85300475-85331475_R	chr1:85301169-85301110	mm|1qC5
30	A_30_P01017549	0.00826053	0.0318974	3.86142	1.94913	Not Detected	Not Detected	A_30_P01017549	chr3:95500407-95500904_F	chr3:95500451-95500510	mm|3qF2.1
31	A_30_P01017550	0.914205	0.876122	0.958342	-0.0613871	Detected	Detected	A_30_P01017550	chr2:36112819-36114110_F	chr2:36113089-36113148	mm|2qB
32	A_30_P01017559	0.00789326	0.00812554	1.02943	0.0418424	Not Detected	Not Detected	A_30_P01017559	chrX:8898275-8909200_F	chrX:8903576-8903635	mm|XqA1.1
33	A_30_P01017560	0.00914406	0.00940359	1.02838	0.040377	Not Detected	Not Detected	A_30_P01017560	chr4:12050675-12066450_R	chr4:12051619-12051560	mm|4qA1
34	A_30_P01017561	0.00816521	0.00830022	1.01654	0.023661	Not Detected	Not Detected	A_30_P01017561	chr13:65588708-65589300_F	chr13:65588748-65588807	mm|13qB3
35	A_30_P01017564	0.00897178	0.00921951	1.02761	0.0392953	Not Detected	Not Detected	A_30_P01017564	chr3:58118325-58136550_F	chr3:58125111-58125170	mm|3qD
36	A_30_P01017575	0.00911006	0.00938131	1.02978	0.0423297	Not Detected	Not Detected	A_30_P01017575	chr9:51905799-51906277_F	chr9:51906024-51906083	mm|9qA5.3
37	A_30_P01017581	0.00755954	0.00763665	1.0102	0.0146409	Not Detected	Not Detected	A_30_P01017581	chrX:120562611-120780555_R	chrX:120562981-120562922	mm|XqE3
38	A_30_P01017582	0.00889739	0.00952269	1.07028	0.0979874	Not Detected	Not Detected	A_30_P01017582	chr7:137486825-137498500_F	chr7:137495421-137495480	mm|7qF3
39	A_30_P01017586	0.0567653	0.0325329	0.573112	-0.803111	Detected	Not Detected	A_30_P01017586	chr4:12159175-12175725_R	chr4:12161943-12161884	mm|4qA1
40	A_30_P01017587	0.798155	0.785529	0.984181	-0.0230045	Detected	Detected	A_30_P01017587	chr5:106982442-107045717_F	chr5:107006699-107006758	mm|5qE5
41	A_30_P01017589	0.0205074	0.0343069	1.6729	0.742354	Not Detected	Not Detected	A_30_P01017589	chr6:36765550-36793825_F	chr6:36788371-36788430	mm|6qB1
42	A_30_P01017595	0.0427643	0.0388259	0.907905	-0.139387	Not Detected	Not Detected	A_30_P01017595	chr12:116850878-116855932_R	chr12:116855798-116855739	mm|12qF2
43	A_30_P01017599	0.00964458	0.00986078	1.02242	0.0319839	Not Detected	Not Detected	A_30_P01017599	chr1:135061034-135070387_F	chr1:135070328-135070387	mm|1qE4
44	A_30_P01017601	0.0460777	0.0371072	0.805318	-0.31237	Not Detected	Not Detected	A_30_P01017601	chr16:11032048-11036671_F	chr16:11036612-11036671	mm|16qA1
45	A_30_P01017605	0.0561907	0.0443122	0.788604	-0.342628	Detected	Detected	A_30_P01017605	chr4:86267450-86277650_F	chr4:86272947-86273006	mm|4qC4
46	A_30_P01017607	0.00964227	0.00986427	1.02302	0.0328396	Not Detected	Not Detected	A_30_P01017607	chr3:41327493-41328368_F	chr3:41328309-41328368	mm|3qB
47	A_30_P01017610	0.0107262	0.0082003	0.76451	-0.387393	Not Detected	Not Detected	A_30_P01017610	chr10:72559397-72946868_F	chr10:72946629-72946688	mm|10qB5.3
48	A_30_P01017617	0.0209247	0.00928974	0.44396	-1.1715	Not Detected	Not Detected	A_30_P01017617	chr18:77972377-77981443_R	chr18:77981231-77981172	mm|18qE3
49	A_30_P01017619	0.00872201	0.0226623	2.59829	1.37756	Not Detected	Not Detected	A_30_P01017619	chr5:111602486-111603075_F	chr5:111602612-111602671	mm|5qF
50	A_30_P01017620	0.00896275	0.00921006	1.02759	0.0392698	Not Detected	Not Detected	A_30_P01017620	chr3:27760757-27761151_F	chr3:27760905-27760964	mm|3qA3
51	A_30_P01017624	0.0394349	0.0227075	0.575821	-0.796307	Not Detected	Not Detected	A_30_P01017624	chr17:26911397-26917047_R
52	A_30_P01017625	0.255125	0.237893	0.932456	-0.100892	Detected	Detected	A_30_P01017625	chr7:111526943-111545093_F	chr7:111536045-111536104	mm|7qE3
53	A_30_P01017626	0.062109	0.0392413	0.631814	-0.662428	Detected	Not Detected	A_30_P01017626	chr2:128217275-128217972_R	chr2:128217505-128217446	mm|2qF1
54	A_30_P01017627	1.35035	1.36135	1.00814	0.0116997	Detected	Detected	A_30_P01017627	chr17:26679595-26688270_R	chr17:26680124-26680065	mm|17qA3.3
55	A_30_P01017640	0.0138276	0.00999512	0.722841	-0.46825	Not Detected	Not Detected	A_30_P01017640	chr11:76427968-76435706_R	chr11:76428299-76428240	mm|11qB5
56	A_30_P01017641	0.00876026	0.00898425	1.02557	0.0364244	Not Detected	Not Detected	A_30_P01017641	chr11:35805295-35817263_R	chr11:35810525-35810466	mm|11qA4
57	A_30_P01017643	5.96303	3.72485	0.624657	-0.678864	Detected	Detected	A_30_P01017643	chr16:84702353-84710928_R	chr16:84705966-84705907	mm|16qC3.3
58	A_30_P01017648	0.00756054	0.00764697	1.01143	0.0163986	Not Detected	Not Detected	A_30_P01017648	chr4:136735305-136735523_F	chr4:136735464-136735523	mm|4qD3
59	A_30_P01017653	0.00909285	0.00932034	1.02502	0.0356496	Not Detected	Not Detected	A_30_P01017653	chr3:70581406-70614856_R	chr3:70593236-70593177	mm|3qE2
60	A_30_P01017657	0.033744	0.0327053	0.969218	-0.0451065	Not Detected	Not Detected	A_30_P01017657	chrX:121970356-121970881_R	chrX:121970836-121970777	mm|XqE3
61	A_30_P01017659	0.0590127	0.0654754	1.10951	0.149928	Detected	Detected	A_30_P01017659	chr1:52507374-52514124_R	chr1:52512598-52512539	mm|1qC1.1
62	A_30_P01017660	0.319589	0.266623	0.834268	-0.261417	Detected	Detected	A_30_P01017660	chr17:3103174-3114885_R	chr17:3114420-3114361	mm|17qA1
63	A_30_P01017662	0.00886656	0.00908382	1.0245	0.034925	Not Detected	Not Detected	A_30_P01017662	chr12:21535610-21560351_F	chr12:21535822-21535881	mm|12qA1.3
64	A_30_P01017667	0.0261572	0.0291938	1.11609	0.158454	Not Detected	Not Detected	A_30_P01017667	chr17:17142085-17181901_F	chr17:17181842-17181901	mm|17qA3.1
65	A_30_P01017669	0.0153554	0.0160961	1.04824	0.067968	Not Detected	Not Detected	A_30_P01017669	chr11:97275905-97310538_F	chr11:97280289-97280348	mm|11qD
66	A_30_P01017670	0.0094411	0.00980515	1.03856	0.0545845	Not Detected	Not Detected	A_30_P01017670	chr13:5506700-5519000_F	chr13:5508425-5508484	mm|13qA1
67	A_30_P01017675	0.0182443	0.0117176	0.642261	-0.638768	Not Detected	Not Detected	A_30_P01017675	chr17:12965849-12968519_F	chr17:12968254-12968313	mm|17qA1
68	A_30_P01017679	0.0368288	0.0359873	0.977153	-0.0333443	Not Detected	Not Detected	A_30_P01017679	chr18:35985999-35986376_R	chr18:35986299-35986240	mm|18qB2
69	A_30_P01017690	0.0090237	0.00917584	1.01686	0.0241222	Not Detected	Not Detected	A_30_P01017690	chr18:84297418-84297745_R	chr18:84297538-84297479	mm|18qE4
70	A_30_P01017692	0.00958955	0.00978371	1.02025	0.028919	Not Detected	Not Detected	A_30_P01017692	chr13:28975118-28977236_R	chr13:28975186-28975127	mm|13qA3.1
71	A_30_P01017694	0.00764714	0.0171582	2.24375	1.16591	Not Detected	Not Detected	A_30_P01017694	chr10:56151791-56184966_F
72	A_30_P01017695	0.0902034	0.109069	1.20915	0.273988	Detected	Detected	A_30_P01017695	chr9:43542196-43544496_R	chr9:43542644-43542585	mm|9qA5.1
73	A_30_P01017698	0.152534	0.168927	1.10747	0.147267	Detected	Detected	A_30_P01017698	chr1:139713316-139913366_R	chr1:139796253-139796194	mm|1qE4
74	A_30_P01017704	0.0085982	0.00879238	1.02258	0.0322189	Not Detected	Not Detected	A_30_P01017704	chr5:113771679-113771745_F	chr5:113771686-113771745	mm|5qF
75	A_30_P01017706	0.00763449	0.00774725	1.01477	0.021153	Not Detected	Not Detected	A_30_P01017706	chr5:149947200-149979950_R	chr5:149957352-149957293	mm|5qG3
76	A_30_P01017707	0.00964874	0.00986297	1.0222	0.0316824	Not Detected	Not Detected	A_30_P01017707	chr3:30077338-30080281_R	chr3:30077398-30077339	mm|3qA3
77	A_30_P01017708	0.0180873	0.00881602	0.487415	-1.03678	Not Detected	Not Detected	A_30_P01017708	chr13:94189389-94189810_F	chr13:94189751-94189810	mm|13qC3
78	A_30_P01017710	0.00907129	0.00932746	1.02824	0.0401763	Not Detected	Not Detected	A_30_P01017710	chr18:36480559-36481146_R	chr18:36480707-36480648	mm|18qB2
79	A_30_P01017712	0.00879988	0.0090268	1.02579	0.0367305	Not Detected	Not Detected	A_30_P01017712	chr15:102100397-102105872_F	chr15:102104187-102104246	mm|15qF3
80	A_30_P01017714	7.61513	8.22831	1.08052	0.111729	Detected	Detected	A_30_P01017714	chr8:72671462-72672533_F	chr8:72672447-72672506	mm|8qB3.3
81	A_30_P01017718	0.0680331	0.0634376	0.932452	-0.100899	Detected	Detected	A_30_P01017718	chr11:119797116-119804012_R	chr11:119797226-119797167	mm|11qE2
82	A_30_P01017721	0.55103	0.467887	0.849113	-0.235971	Detected	Detected	A_30_P01017721	chr14:44284425-44300475_F	chr14:44293351-44293410	mm|14qC1
83	A_30_P01017723	0.132906	0.127532	0.959567	-0.059545	Detected	Detected	A_30_P01017723	chr17:35080914-35090009_R	chr17:35087585-35087526	mm|17qB1
84	A_30_P01017727	0.0169127	0.011258	0.665653	-0.587157	Not Detected	Not Detected	A_30_P01017727	chr12:4579206-4583562_R	chr12:4583523-4583464	mm|12qA1.1
85	A_30_P01017734	0.00879143	0.00895161	1.01822	0.0260495	Not Detected	Not Detected	A_30_P01017734	chr11:69184157-69201732_F	chr11:69196282-69196341	mm|11qB3
86	A_30_P01017735	0.00866764	0.00880125	1.01541	0.0220686	Not Detected	Not Detected	A_30_P01017735	chr6:40693617-40720167_R	chr6:40696441-40696382	mm|6qB1
87	A_30_P01017740	0.00886127	0.00915257	1.03287	0.0466642	Not Detected	Not Detected	A_30_P01017740	chr3:75451370-75459674_F	chr3:75452170-75452229	mm|3qE3
88	A_30_P01017749	0.00746199	0.00752871	1.00894	0.0128422	Not Detected	Not Detected	A_30_P01017749	chr1:94077221-94091396_R	chr1:94091010-94090951	mm|1qD
89	A_30_P01017751	0.0949671	0.145479	1.53189	0.615314	Detected	Detected	A_30_P01017751	chr4:57372663-57377164_R	chr4:57372729-57372670	mm|4qB3
90	A_30_P01017752	0.043285	0.037456	0.865333	-0.208673	Detected	Not Detected	A_30_P01017752	chr18:78188082-78194070_F	chr18:78194010-78194069	mm|18qE3
91	A_30_P01017754	0.00808879	0.00824799	1.01968	0.0281185	Not Detected	Not Detected	A_30_P01017754	chr6:91284617-91285070_R	chr6:91284791-91284732	mm|6qD1
92	A_30_P01017760	1.022	0.985299	0.964086	-0.0527668	Detected	Detected	A_30_P01017760	chr17:88993214-89025839_F	chr17:89021980-89022039	mm|17qE4
93	A_30_P01017765	0.00929551	0.0256499	2.75939	1.46435	Not Detected	Not Detected	A_30_P01017765	chr13:29106280-29120376_F	chr13:29115533-29115592	mm|13qA3.1
94	A_30_P01017774	0.0467924	0.0236307	0.505012	-0.98561	Detected	Not Detected	A_30_P01017774	chr18:61781410-61788685_R	chr18:61787727-61787668	mm|18qE1
95	A_30_P01017777	0.24776	0.201336	0.812624	-0.29934	Detected	Detected	A_30_P01017777	chr5:149931140-149995639_R	chr5:149931208-149931149	mm|5qG3
96	A_30_P01017782	0.0309332	0.0221974	0.717593	-0.478763	Not Detected	Not Detected	A_30_P01017782	chr4:41261959-41267670_F	chr4:41261998-41262057	mm|4qA5
97	A_30_P01017787	0.00751693	0.00758606	1.0092	0.0132067	Not Detected	Not Detected	A_30_P01017787	chr11:33414450-33450750_R	chr11:33431499-33431440	mm|11qA4
98	A_30_P01017790	0.148876	0.115146	0.773438	-0.370643	Detected	Detected	A_30_P01017790	chr1:163508244-163586072_R	chr1:163527731-163527672	mm|1qH2.1
99	A_30_P01017795	0.030849	0.00896479	0.290602	-1.78288	Not Detected	Not Detected	A_30_P01017795	chrX:98669962-98670424_F	chrX:98670057-98670116	mm|XqD
100	A_30_P01017797	0.00754835	0.00764688	1.01305	0.0187095	Not Detected	Not Detected	A_30_P01017797	chr10:21542515-21579890_F	chr10:21564917-21564976	mm|10qA3
101	A_30_P01017800	0.00800502	0.00813364	1.01607	0.022996	Not Detected	Not Detected	A_30_P01017800	chr1:167215985-167216196_F	chr1:167216067-167216126	mm|1qH2.3
102	A_30_P01017803	0.246269	0.208962	0.848512	-0.236992	Detected	Detected	A_30_P01017803	chr5:143201822-143204033_R	chr5:143203871-143203812	mm|5qG2
103	A_30_P01017807	0.0457739	0.0368343	0.804702	-0.313474	Detected	Not Detected	A_30_P01017807	chr2:77807600-77836075_R	chr2:77814209-77814150	mm|2qC3
104	A_30_P01017813	0.0167405	0.0125278	0.748351	-0.418213	Not Detected	Not Detected	A_30_P01017813	chr4:135584179-135584625_F	chr4:135584311-135584370	mm|4qD3
105	A_30_P01017814	0.00792926	0.00803955	1.01391	0.0199286	Not Detected	Not Detected	A_30_P01017814	chr1:166985480-166986024_R	chr1:166985650-166985591	mm|1qH2.3
106	A_30_P01017818	0.222603	0.176041	0.79083	-0.33856	Detected	Detected	A_30_P01017818	chr16:11008534-11013759_F	chr16:11008685-11008744	mm|16qA1
107	A_30_P01017830	0.0184768	0.0283541	1.53458	0.617841	Not Detected	Not Detected	A_30_P01017830	chrX:18810088-18814982_R	chrX:18814909-18814850	mm|XqA1.3
108	A_30_P01017833	0.00824463	0.00840273	1.01918	0.0274025	Not Detected	Not Detected	A_30_P01017833	chr12:119836655-119984828_R	chr12:119836988-119836929	mm|12qF2
109	A_30_P01017835	0.254379	0.217339	0.854392	-0.22703	Detected	Detected	A_30_P01017835	chr7:6210340-6229115_F	chr7:6211992-6212051	mm|7qA1
110	A_30_P01017845	0.0149188	0.00989827	0.663477	-0.591882	Not Detected	Not Detected	A_30_P01017845	chr11:120097758-120098581_F	chr11:120097899-120097958	mm|11qE2
111	A_30_P01017848	0.00916717	0.0106272	1.15926	0.213209	Not Detected	Not Detected	A_30_P01017848	chr3:93582250-93592950_R	chr3:93584177-93584118	mm|3qF2.1
112	A_30_P01017851	0.189772	0.208382	1.09806	0.134963	Detected	Detected	A_30_P01017851	chr9:95295459-95301266_F	chr9:95300199-95300258	mm|9qE3.3
113	A_30_P01017852	0.289148	0.174185	0.602409	-0.731185	Detected	Detected	A_30_P01017852	chr8:71495043-71525582_R	chr8:71525543-71525484	mm|8qB3.3
114	A_30_P01017853	0.263919	0.245821	0.931425	-0.102489	Detected	Detected	A_30_P01017853	chr1:182686731-182709331_F	chr1:182687489-182687548	mm|1qH4
115	A_30_P01017854	0.0150664	0.00738777	0.490348	-1.02812	Not Detected	Not Detected	A_30_P01017854	chr8:15580278-15583962_R	chr8:15580338-15580279	mm|8qA1.1
116	A_30_P01017857	0.00958531	0.00977848	1.02015	0.0287857	Not Detected	Not Detected	A_30_P01017857	chr1:59504708-59506348_R	chr1:59505011-59504952	mm|1qC1.3
117	A_30_P01017859	0.458212	0.453097	0.988837	-0.0161953	Detected	Detected	A_30_P01017859	chr8:106592650-106603525_R	chr8:106595449-106595390	mm|8qD3
118	A_30_P01017864	0.0543449	0.0681402	1.25385	0.326361	Detected	Detected	A_30_P01017864	chr12:3406750-3425850_R	chr12:3414232-3414173	mm|12qA1.1
119	A_30_P01017865	17.3625	19.2407	1.10818	0.148193	Detected	Detected	A_30_P01017865	chr6:112552041-112560067_F	chr6:112558705-112558764	mm|6qE3
120	A_30_P01017868	0.237895	0.201374	0.846482	-0.240449	Detected	Detected	A_30_P01017868	chr2:177789718-177813140_R	chr2:177789778-177789719	mm|2qH4
121	A_30_P01017886	0.0119746	0.00978319	0.816994	-0.291602	Not Detected	Not Detected	A_30_P01017886	chr7:28588159-28617009_F	chr7:28589875-28589934	mm|7qA3
122	A_30_P01017887	0.164456	0.154192	0.937589	-0.0929732	Detected	Detected	A_30_P01017887	chr16:25122825-25273475_F	chr16:25174966-25175025	mm|16qB1
123	A_30_P01017892	8.97654	8.85731	0.986718	-0.0192909	Detected	Detected	A_30_P01017892	chr8:27912000-27992750_F	chr8:27933611-27933670	mm|8qA2
124	A_30_P01017895	11.1363	10.2313	0.918739	-0.122272	Detected	Detected	A_30_P01017895	chr1:175654606-175672031_R	chr1:175655105-175655046	mm|1qH3
125	A_30_P01017898	0.0371067	0.0338774	0.912972	-0.131358	Not Detected	Not Detected	A_30_P01017898	chr1:84947500-85045150_F	chr1:85035652-85035711	mm|1qC5
126	A_30_P01017899	0.00753723	0.00760262	1.00867	0.0124605	Not Detected	Not Detected	A_30_P01017899	chr7:69088784-69089906_R	chr7:69089324-69089265	mm|7qC
127	A_30_P01017900	0.0280779	0.0206903	0.736888	-0.440482	Not Detected	Not Detected	A_30_P01017900	chr4:129488462-129516410_F	chr4:129488570-129488629	mm|4qD2.2
128	A_30_P01017903	0.00799598	0.008098	1.01276	0.0182897	Not Detected	Not Detected	A_30_P01017903	chr15:100905367-100905654_R	chr15:100905427-100905368	mm|15qF2
129	A_30_P01017906	0.00870444	0.00889238	1.02159	0.030818	Not Detected	Not Detected	A_30_P01017906	chr4:59093960-59122541_R	chr4:59094020-59093961	mm|4qB3
130	A_30_P01017908	0.00774038	0.00781137	1.00917	0.0131716	Not Detected	Not Detected	A_30_P01017908	chr15:102926581-102932542_R	chr15:102928815-102928756	mm|15qF3
131	A_30_P01017909	0.0148072	0.014174	0.957239	-0.0630496	Not Detected	Not Detected	A_30_P01017909	chr1:87374975-87412500_F	chr1:87404544-87404603	mm|1qC5
132	A_30_P01017910	0.00912592	0.00941237	1.03139	0.044588	Not Detected	Not Detected	A_30_P01017910	chr17:13020750-13033750_R	chr17:13023759-13023700	mm|17qA1
133	A_30_P01017916	0.0953971	0.103233	1.08214	0.113893	Detected	Detected	A_30_P01017916	chr4:21683562-21694344_R	chr4:21684484-21684425	mm|4qA3
134	A_30_P01017920	0.283788	0.171537	0.604454	-0.726296	Detected	Detected	A_30_P01017920	chr13:108653722-108654406_R	chr13:108653832-108653773	mm|13qD2.1
135	A_30_P01017927	0.00953917	0.00976302	1.02347	0.0334644	Not Detected	Not Detected	A_30_P01017927	chr17:33372482-33375285_R	chr17:33373109-33373050	mm|17qB1
136	A_30_P01017938	0.551044	0.628874	1.14124	0.190605	Detected	Detected	A_30_P01017938	chrX:121520904-121524132_F	chrX:121523786-121523845	mm|XqE3
137	A_30_P01017939	0.00830224	0.017833	2.14798	1.10298	Not Detected	Not Detected	A_30_P01017939	chr15:61984389-62102500_R	chr15:62050115-62050056	mm|15qD1
138	A_30_P01017943	0.368339	0.399112	1.08355	0.115761	Detected	Detected	A_30_P01017943	chr5:105072936-105074001_F	chr5:105073810-105073869	mm|5qE5
139	A_30_P01017948	0.32703	0.299271	0.915117	-0.127972	Detected	Detected	A_30_P01017948	chr12:76744947-76778372_F	chr12:76770520-76770579	mm|12qC3
140	A_30_P01017959	0.0571849	0.0441377	0.771842	-0.373623	Detected	Not Detected	A_30_P01017959	chr10:87541696-87547421_R	chr10:87542510-87542451	mm|10qC1
141	A_30_P01017963	0.0382323	0.0419908	1.09831	0.135282	Not Detected	Not Detected	A_30_P01017963	chr1:193755364-193770539_R	chr1:193769008-193768949	mm|1qH6
142	A_30_P01017969	0.287783	0.298654	1.03777	0.0534916	Detected	Detected	A_30_P01017969	chr1:167797581-167803031_R	chr1:167797868-167797809	mm|1qH2.3
143	A_30_P01017972	0.286679	0.305717	1.06641	0.0927596	Detected	Detected	A_30_P01017972	chr7:144563845-144603732_R	chr7:144568674-144568615	mm|7qF4
144	A_30_P01017973	0.00970607	0.00997845	1.02806	0.0399273	Not Detected	Not Detected	A_30_P01017973	chr4:124091663-124128538_R	chr4:124128534-124128475	mm|4qD2.2
145	A_30_P01017975	0.324583	0.355296	1.09462	0.130433	Detected	Detected	A_30_P01017975	chr4:131738732-131739264_F	chr4:131739130-131739189	mm|4qD2.3
146	A_30_P01017978	1.88019	1.76783	0.940241	-0.0888968	Detected	Detected	A_30_P01017978	chr9:31839533-31840971_R	chr9:31839684-31839625	mm|9qA4
147	A_30_P01017981	0.0104556	0.00795797	0.761123	-0.393799	Not Detected	Not Detected	A_30_P01017981	chr4:128060015-128075590_R	chr4:128060240-128060181	mm|4qD2.2
148	A_30_P01017984	0.23969	0.179983	0.750902	-0.413304	Detected	Detected	A_30_P01017984	chr12:17350856-17355179_R	chr12:17351273-17351214	mm|12qA1.1
149	A_30_P01017990	0.00846409	0.00862336	1.01882	0.0268956	Not Detected	Not Detected	A_30_P01017990	chr3:137734560-137740335_F	chr3:137734578-137734637	mm|3qG3
150	A_30_P01017996	1.47521	1.2849	0.870994	-0.199264	Detected	Detected	A_30_P01017996	chr17:71242333-71273533_R	chr17:71245915-71245856	mm|17qE1.3
151	A_30_P01017997	0.0124168	0.0118829	0.956995	-0.0634174	Not Detected	Not Detected	A_30_P01017997	chr2:176264400-176302925_R	chr2:176289236-176289177	mm|2qH4
152	A_30_P01018000	0.033722	0.0254105	0.753529	-0.408265	Not Detected	Not Detected	A_30_P01018000	chr3:88009045-88036270_F	chr3:88032531-88032590	mm|3qF1
153	A_30_P01018007	0.00907335	0.00933276	1.02859	0.040668	Not Detected	Not Detected	A_30_P01018007	chr3:35782698-35789748_F	chr3:35789129-35789188	mm|3qB
154	A_30_P01018008	0.01149	0.0127105	1.10622	0.14564	Not Detected	Not Detected	A_30_P01018008	chrX:98680220-98718445_R	chrX:98714533-98714474	mm|XqD
155	A_30_P01018012	0.0116292	0.0128969	1.10901	0.149271	Not Detected	Not Detected	A_30_P01018012	chr5:149751979-149808240_R	chr5:149755169-149755110	mm|5qG3
156	A_30_P01018023	0.0887959	0.0549973	0.619368	-0.691132	Detected	Detected	A_30_P01018023	chr17:95150800-95180650_F	chr17:95167150-95167209	mm|17qE5
157	A_30_P01018024	0.00860593	0.00878111	1.02036	0.0290717	Not Detected	Not Detected	A_30_P01018024	chr2:78761468-78772543_R	chr2:78768175-78768116	mm|2qC3
158	A_30_P01018030	0.140876	0.1389	0.985972	-0.020381	Detected	Detected	A_30_P01018030	chr2:181650800-181669350_F	chr2:181653098-181653157	mm|2qH4
159	A_30_P01018031	0.1254	0.0081141	0.0647055	-3.94997	Detected	Not Detected	A_30_P01018031	chr18:61784800-61785170_F	chr18:61784921-61784980	mm|18qE1
160	A_30_P01018039	2.92443	2.8108	0.961143	-0.0571766	Detected	Detected	A_30_P01018039	chr16:8738782-8830148_R	chr16:8738972-8738913	mm|16qA1
161	A_30_P01018042	0.00810355	0.00822878	1.01545	0.0221253	Not Detected	Not Detected	A_30_P01018042	chr10:57549604-57549956_R	chr10:57549877-57549818	mm|10qB4
162	A_30_P01018048	0.0195489	0.0333342	1.70517	0.769915	Not Detected	Not Detected	A_30_P01018048	chr3:37659958-37665945_F	chr3:37665800-37665859	mm|3qB
163	A_30_P01018049	0.00771969	0.00779521	1.00978	0.0140448	Not Detected	Not Detected	A_30_P01018049	chr12:111617728-111665403_F	chr12:111655183-111655242	mm|12qF1
164	A_30_P01018050	0.00828635	0.00845502	1.02035	0.0290707	Not Detected	Not Detected	A_30_P01018050	chr13:12915483-12918645_F	chr13:12915625-12915684	mm|13qA1
165	A_30_P01018051	0.0103952	0.0108081	1.03972	0.0561893	Not Detected	Not Detected	A_30_P01018051	chr1:137689555-137692960_R	chr1:137692717-137692658	mm|1qE4
166	A_30_P01018053	0.153283	0.231871	1.5127	0.597124	Detected	Detected	A_30_P01018053	chr15:79709500-79714700_R	chr15:79713527-79713468	mm|15qE1
167	A_30_P01018054	0.0191409	0.0193419	1.01051	0.0150771	Not Detected	Not Detected	A_30_P01018054	chr1:57410074-57426723_R	chr1:57415929-57415870	mm|1qC1.3
168	A_30_P01018055	0.0646115	0.0381183	0.589962	-0.761307	Detected	Not Detected	A_30_P01018055	chr9:66825889-66853614_F	chr9:66853415-66853474	mm|9qC
169	A_30_P01018056	72.7519	72.234	0.992881	-0.0103073	Detected	Detected	A_30_P01018056	chr2:168804720-168854970_R	chr2:168808878-168808819	mm|2qH3
170	A_30_P01018062	0.00752302	0.00760317	1.01065	0.015289	Not Detected	Not Detected	A_30_P01018062	chr8:57987539-57988398_F	chr8:57988049-57988108	mm|8qB2
171	A_30_P01018067	0.00822523	0.00837848	1.01863	0.0266315	Not Detected	Not Detected	A_30_P01018067	chr10:83399729-83399790_F	chr10:83399731-83399790	mm|10qC1
172	A_30_P01018068	0.0809963	0.0699199	0.863248	-0.212153	Detected	Detected	A_30_P01018068	chr3:88009045-88036270_F	chr3:88033785-88033844	mm|3qF1
173	A_30_P01018073	0.00908671	0.00928878	1.02224	0.0317313	Not Detected	Not Detected	A_30_P01018073	chr3:93152559-93153151_F	chr3:93152751-93152810	mm|3qF2.1
174	A_30_P01018081	0.194226	0.14236	0.732959	-0.448196	Detected	Detected	A_30_P01018081	chr4:123572090-123581365_R	chr4:123580938-123580879	mm|4qD2.2
175	A_30_P01018083	1.02525	1.20849	1.17873	0.237231	Detected	Detected	A_30_P01018083	chr1:183951156-183986156_F	chr1:183958831-183958890	mm|1qH5
176	A_30_P01018086	0.0669564	0.0949511	1.4181	0.503964	Detected	Detected	A_30_P01018086	chr2:181663381-181664097_F	chr2:181663950-181664009	mm|2qH4
177	A_30_P01018087	0.00878354	0.00947434	1.07865	0.109223	Not Detected	Not Detected	A_30_P01018087	chr15:59966962-59972812_F	chr15:59971179-59971238	mm|15qD1
178	A_30_P01018088	0.0141684	0.0146677	1.03524	0.049966	Not Detected	Not Detected	A_30_P01018088	chr11:59189157-59220607_F	chr11:59220445-59220504	mm|11qB1.3
179	A_30_P01018095	0.00821146	0.00829452	1.01012	0.0145207	Not Detected	Not Detected	A_30_P01018095	chrX:11699327-11699881_R	chrX:11699745-11699686	mm|XqA1.1
180	A_30_P01018096	0.00931791	0.00955669	1.02563	0.0365047	Not Detected	Not Detected	A_30_P01018096	chr17:45525567-45526189_R	chr17:45525758-45525699	mm|17qB3
181	A_30_P01018099	0.0203204	0.00972055	0.478365	-1.06382	Not Detected	Not Detected	A_30_P01018099	chr18:63455560-63548085_R	chr18:63480813-63480754	mm|18qE1
182	A_30_P01018102	0.0552224	0.0571926	1.03568	0.0505747	Detected	Detected	A_30_P01018102	chr3:38320928-38341869_F	chr3:38338027-38338086	mm|3qB
183	A_30_P01018109	0.00863904	0.00877962	1.01627	0.023289	Not Detected	Not Detected	A_30_P01018109	chr8:49237358-49246495_F	chr8:49239440-49239499	mm|8qB1.2
184	A_30_P01018110	0.0090126	0.0091819	1.01879	0.0268498	Not Detected	Not Detected	A_30_P01018110	chr10:39386908-39390947_F	chr10:39390771-39390830	mm|10qB1
185	A_30_P01018111	0.00807676	0.00823742	1.01989	0.0284156	Not Detected	Not Detected	A_30_P01018111	chr1:52507374-52514124_F	chr1:52513142-52513201	mm|1qC1.1
186	A_30_P01018115	0.00826918	0.00843714	1.02031	0.0290108	Not Detected	Not Detected	A_30_P01018115	chr18:36449530-36456800_R	chr18:36451979-36451920	mm|18qB2
187	A_30_P01018116	0.0090354	0.0154711	1.71228	0.775918	Not Detected	Not Detected	A_30_P01018116	chr10:93975406-93977476_R	chr10:93977265-93977206	mm|10qC2
188	A_30_P01018122	0.253879	0.216548	0.852958	-0.229453	Detected	Detected	A_30_P01018122	chr2:77715502-77719430_F	chr2:77719371-77719430	mm|2qC3
189	A_30_P01018123	0.0259815	0.0386639	1.48813	0.573502	Not Detected	Not Detected	A_30_P01018123	chr9:14460976-14488051_R	chr9:14484488-14484429	mm|9qA2
190	A_30_P01018127	0.028516	0.0255421	0.895712	-0.158893	Not Detected	Not Detected	A_30_P01018127	chr3:85842798-85887216_F	chr3:85842863-85842922	mm|3qF1
191	A_30_P01018128	0.0281764	0.0170178	0.603974	-0.727442	Not Detected	Not Detected	A_30_P01018128	chr19:36699712-36763966_R	chr19:36699772-36699713	mm|19qC2
192	A_30_P01018129	0.0105724	0.00845698	0.799911	-0.322089	Not Detected	Not Detected	A_30_P01018129	chr19:23068397-23190256_R	chr19:23068883-23068824	mm|19qB
193	A_30_P01018133	0.0163695	0.0218697	1.336	0.41792	Not Detected	Not Detected	A_30_P01018133	chr1:71939741-71947891_F	chr1:71940116-71940175	mm|1qC3
194	A_30_P01018134	0.00821818	0.00836815	1.01825	0.0260888	Not Detected	Not Detected	A_30_P01018134	chr5:33788271-33788845_R	chr5:33788331-33788272	mm|5qB1
195	A_30_P01018141	0.0912974	0.11737	1.28557	0.362413	Detected	Detected	A_30_P01018141	chr6:140639450-140662200_F	chr6:140653660-140653719	mm|6qG2
196	A_30_P01018145	0.0401754	0.0479212	1.1928	0.254354	Not Detected	Detected	A_30_P01018145	chr4:135136959-135139933_F	chr4:135139378-135139437	mm|4qD3
197	A_30_P01018151	0.292423	0.315886	1.08024	0.111346	Detected	Detected	A_30_P01018151	chr3:35831966-35841638_F	chr3:35832030-35832089	mm|3qB
198	A_30_P01018153	0.100993	0.0998688	0.988864	-0.0161562	Detected	Detected	A_30_P01018153	chr4:73870498-73881323_F	chr4:73874172-73874231	mm|4qC3
199	A_30_P01018159	0.0128087	0.00737666	0.575912	-0.796081	Not Detected	Not Detected	A_30_P01018159	chr1:167218236-167218418_F	chr1:167218359-167218418	mm|1qH2.3
200	A_30_P01018160	0.0231361	0.00933591	0.403521	-1.30928	Not Detected	Not Detected	A_30_P01018160	chr11:19960515-19961093_R	chr11:19960954-19960895	mm|11qA3.1
201	A_30_P01018161	0.0616969	0.0262323	0.425181	-1.23385	Detected	Not Detected	A_30_P01018161	chr2:117024098-117025009_R	chr2:117024920-117024861	mm|2qE5
202	A_30_P01018165	0.0574627	0.0570527	0.992865	-0.010331	Detected	Detected	A_30_P01018165	chr4:149383134-149451259_F	chr4:149422184-149422243	mm|4qE2
203	A_30_P01018166	0.0303143	0.0263115	0.867959	-0.204301	Not Detected	Not Detected	A_30_P01018166	chr7:134372392-134372943_R	chr7:134372820-134372761	mm|7qF3
204	A_30_P01018170	0.0100329	0.00815638	0.812967	-0.298732	Not Detected	Not Detected	A_30_P01018170	chr15:95965249-96114921_R	chr15:95965371-95965312	mm|15qF1
205	A_30_P01018175	0.00753898	0.164037	21.7585	4.44351	Not Detected	Detected	A_30_P01018175	chr14:26093652-26208156_F	chr14:26192655-26192714	mm|14qA3
206	A_30_P01018178	0.0560729	0.027262	0.486188	-1.04041	Detected	Not Detected	A_30_P01018178	chr16:59557120-59602070_F	chr16:59557175-59557234	mm|16qC1.3
207	A_30_P01018180	0.00908473	0.00935455	1.0297	0.042225	Not Detected	Not Detected	A_30_P01018180	chr2:28203295-28249724_F	chr2:28249281-28249335	mm|2qA3
208	A_30_P01018181	0.0121918	0.00856855	0.702811	-0.508791	Not Detected	Not Detected	A_30_P01018181	chrX:148803114-148851243_F	chrX:148803178-148803237	mm|XqF3
209	A_30_P01018185	0.609608	0.634117	1.0402	0.0568676	Detected	Detected	A_30_P01018185	chr8:126396600-126407275_F	chr8:126397210-126397269	mm|8qE2
210	A_30_P01018186	0.985817	0.951895	0.965591	-0.0505161	Detected	Detected	A_30_P01018186	chr11:3538125-3554450_F	chr11:3547405-3547464	mm|11qA1
211	A_30_P01018188	0.01109	0.00916024	0.82599	-0.275804	Not Detected	Not Detected	A_30_P01018188	chr11:87841800-87858725_F	chr11:87845203-87845262	mm|11qC
212	A_30_P01018189	0.0735814	0.137802	1.87278	0.905184	Detected	Detected	A_30_P01018189	chr2:174088550-174109425_F	chr2:174107955-174108014	mm|2qH4
213	A_30_P01018196	0.00750273	0.00758289	1.01068	0.0153312	Not Detected	Not Detected	A_30_P01018196	chr8:12873805-12880007_F	chr8:12879910-12879969	mm|8qA1.1
214	A_30_P01018197	0.353176	0.339538	0.961385	-0.0568132	Detected	Detected	A_30_P01018197	chr6:142915873-142938323_F	chr6:142919640-142919699	mm|6qG3
215	A_30_P01018198	0.0173326	0.0842471	4.86062	2.28114	Not Detected	Detected	A_30_P01018198	chr18:60812427-60819775_R	chr18:60812487-60812428	mm|18qE1
216	A_30_P01018204	0.199017	0.135994	0.683329	-0.549347	Detected	Detected	A_30_P01018204	chr5:15176325-15223375_F	chr5:15217364-15217423	mm|5qA2
217	A_30_P01018210	0.00747669	0.00754757	1.00948	0.0136113	Not Detected	Not Detected	A_30_P01018210	chr2:75447542-75448025_R	chr2:75447602-75447543	mm|2qC3
218	A_30_P01018212	0.100349	0.0776992	0.774291	-0.369052	Detected	Detected	A_30_P01018212	chr3:37543528-37546874_F	chr3:37546793-37546852	mm|3qB
219	A_30_P01018218	0.806602	0.727181	0.901537	-0.149541	Detected	Detected	A_30_P01018218	chr2:72818943-72826893_F	chr2:72821940-72821999	mm|2qC3
220	A_30_P01018222	1.99836	2.28555	1.14372	0.193728	Detected	Detected	A_30_P01018222	chr16:95978147-96138364_R	chr16:96138341-96138282	mm|16qC4
221	A_30_P01018224	0.0083369	0.0178163	2.13705	1.09562	Not Detected	Not Detected	A_30_P01018224	chr19:58222540-58223077_F	chr19:58223015-58223074	mm|19qD2
222	A_30_P01018226	0.00784062	0.00794123	1.01283	0.018394	Not Detected	Not Detected	A_30_P01018226	chr12:110738120-110769295_R	chr12:110750166-110750107	mm|12qF1
223	A_30_P01018227	0.00949249	0.00975029	1.02716	0.038658	Not Detected	Not Detected	A_30_P01018227	chr1:71718767-71719614_F	chr1:71719444-71719503	mm|1qC3
224	A_30_P01018229	0.00838223	0.00857269	1.02272	0.0324134	Not Detected	Not Detected	A_30_P01018229	chr12:21380896-21387071_R	chr12:21383074-21383015	mm|12qA1.3
225	A_30_P01018230	0.00934469	0.00974433	1.04277	0.060415	Not Detected	Not Detected	A_30_P01018230	chr4:88745771-88776323_F	chr4:88769991-88770050	mm|4qC4
226	A_30_P01018231	0.00892747	0.0134757	1.50946	0.594032	Not Detected	Not Detected	A_30_P01018231	chr12:16833551-16901804_R
227	A_30_P01018238	0.0911482	0.0816048	0.895299	-0.159559	Detected	Detected	A_30_P01018238	chr2:108382077-108441137_R	chr2:108412824-108412765	mm|2qE3
228	A_30_P01018239	0.0284047	0.0269712	0.949535	-0.0747065	Not Detected	Not Detected	A_30_P01018239	chr10:81069014-81083448_F	chr10:81083325-81083384	mm|10qC1
229	A_30_P01018242	0.0181775	0.00822	0.452207	-1.14494	Not Detected	Not Detected	A_30_P01018242	chr13:51249947-51250937_F	chr13:51250748-51250807	mm|13qA5
230	A_30_P01018244	0.0232988	0.049508	2.12491	1.0874	Not Detected	Detected	A_30_P01018244	chr8:70623390-70645212_R	chr8:70623450-70623391	mm|8qB3.3
231	A_30_P01018245	0.0234197	0.0108266	0.462287	-1.11314	Not Detected	Not Detected	A_30_P01018245	chr12:109993800-109994116_R	chr12:109994049-109993990	mm|12qF1
232	A_30_P01018246	0.0537061	0.0533642	0.993633	-0.0092145	Detected	Detected	A_30_P01018246	chr1:93812836-93816128_F	chr1:93815364-93815423	mm|1qD
233	A_30_P01018249	0.069369	0.0826816	1.19191	0.253275	Detected	Detected	A_30_P01018249	chr8:113968152-113973727_R	chr8:113972315-113972256	mm|8qE1
234	A_30_P01018255	0.0180459	0.0100783	0.558484	-0.840412	Not Detected	Not Detected	A_30_P01018255	chr3:106858397-106896812_R	chr3:106896745-106896686	mm|3qF2.3
235	A_30_P01018256	0.00741411	0.0959956	12.9477	3.69462	Not Detected	Detected	A_30_P01018256	chr14:78957377-78963514_F	chr14:78963455-78963514	mm|14qD3
236	A_30_P01018260	0.00784222	0.0190241	2.42586	1.27849	Not Detected	Not Detected	A_30_P01018260	chr10:69844350-69844784_F	chr10:69844725-69844784	mm|10qB5.3
237	A_30_P01018263	0.00908188	0.00934723	1.02922	0.0415476	Not Detected	Not Detected	A_30_P01018263	chr9:53613193-53613871_F	chr9:53613766-53613825	mm|9qA5.3
238	A_30_P01018265	0.0159472	0.00832388	0.521966	-0.937974	Not Detected	Not Detected	A_30_P01018265	chr13:5506700-5519000_R	chr13:5508172-5508113	mm|13qA1
239	A_30_P01018267	0.0315094	0.0179252	0.568884	-0.813794	Not Detected	Not Detected	A_30_P01018267	chr13:16050871-16065396_R	chr13:16062160-16062101	mm|13qA1
240	A_30_P01018270	0.0259578	0.0262842	1.01257	0.018025	Not Detected	Not Detected	A_30_P01018270	chr11:59193573-59193832_R	chr11:59193694-59193635	mm|11qB1.3
241	A_30_P01018271	0.00868848	0.0178189	2.05087	1.03624	Not Detected	Not Detected	A_30_P01018271	chr14:99735346-99735699_R	chr14:99735639-99735580	mm|14qE2.2
242	A_30_P01018273	0.00877485	0.0162001	1.84619	0.884554	Not Detected	Not Detected	A_30_P01018273	chr12:55271691-55276492_R	chr12:55276427-55276368	mm|12qC1
243	A_30_P01018274	0.0349066	0.0096746	0.277157	-1.85122	Not Detected	Not Detected	A_30_P01018274	chr2:151343784-151344246_F	chr2:151343867-151343926	mm|2qG3
244	A_30_P01018277	0.0295723	0.00994542	0.336309	-1.57214	Not Detected	Not Detected	A_30_P01018277	chr7:140011140-140018815_R	chr7:140013672-140013613	mm|7qF3
245	A_30_P01018279	0.00907814	0.00937001	1.03215	0.045655	Not Detected	Not Detected	A_30_P01018279	chr15:99765243-99783300_F	chr15:99783023-99783082	mm|15qF1
246	A_30_P01018286	0.00807572	0.00819295	1.01452	0.020793	Not Detected	Not Detected	A_30_P01018286	chr3:37606942-37610130_F	chr3:37609885-37609944	mm|3qB
247	A_30_P01018288	2.77596	2.69006	0.969055	-0.0453501	Detected	Detected	A_30_P01018288	chr12:77544397-77564122_R	chr12:77553142-77553083	mm|12qC3
248	A_30_P01018294	0.0144707	0.0082939	0.573152	-0.803012	Not Detected	Not Detected	A_30_P01018294	chr3:127170996-127201096_F	chr3:127184302-127184361	mm|3qG2
249	A_30_P01018295	0.0779507	0.0722735	0.927169	-0.109096	Detected	Detected	A_30_P01018295	chr12:16003706-16022581_F	chr12:16008758-16008817	mm|12qA1.1
250	A_30_P01018297	51.1392	54.9455	1.07443	0.103572	Detected	Detected	A_30_P01018297	chr16:90038086-90127636_F	chr16:90090750-90090809	mm|16qC3.3
251	A_30_P01018303	0.0435641	0.02526	0.579836	-0.786283	Not Detected	Not Detected	A_30_P01018303	chr4:118723941-118757032_F	chr4:118740800-118740859	mm|4qD2.1
252	A_30_P01018310	0.00869636	0.0125163	1.43926	0.525326	Not Detected	Not Detected	A_30_P01018310	chr13:112337405-112356455_R	chr13:112351430-112351371	mm|13qD2.2
253	A_30_P01018311	0.0133232	0.0140415	1.05392	0.0757625	Not Detected	Not Detected	A_30_P01018311	chr2:181664903-181665707_R	chr2:181664970-181664911	mm|2qH4
254	A_30_P01018314	0.00910887	0.0152437	1.6735	0.742869	Not Detected	Not Detected	A_30_P01018314	chr8:86706637-86707004_R	chr8:86706839-86706780	mm|8qC3
255	A_30_P01018332	2.65277	2.35296	0.886982	-0.173023	Detected	Detected	A_30_P01018332	chr6:122741562-122743423_R	chr6:122742200-122742141	mm|6qF2
256	A_30_P01018334	0.0238105	0.0284837	1.19626	0.258536	Not Detected	Not Detected	A_30_P01018334	chr9:56913341-56913901_R	chr9:56913490-56913431	mm|9qB
257	A_30_P01018338	0.00759076	0.00767401	1.01097	0.0157355	Not Detected	Not Detected	A_30_P01018338	chr14:106562325-106660675_F	chr14:106639707-106639766	mm|14qE2.3
258	A_30_P01018341	0.0409585	0.0312829	0.763772	-0.388786	Not Detected	Not Detected	A_30_P01018341	chr10:8606683-8665783_R	chr10:8661353-8661294	mm|10qA1
259	A_30_P01018342	0.020763	0.0199141	0.959115	-0.0602245	Not Detected	Not Detected	A_30_P01018342	chr18:46954653-46955671_F	chr18:46955531-46955590	mm|18qC
260	A_30_P01018344	0.00880193	0.00906878	1.03032	0.043088	Not Detected	Not Detected	A_30_P01018344	chr15:32705156-32729116_R	chr15:32708866-32708807	mm|15qB3.1
261	A_30_P01018345	0.0261999	0.0189942	0.724972	-0.464003	Not Detected	Not Detected	A_30_P01018345	chr8:87504644-87513694_F	chr8:87513546-87513605	mm|8qC3
262	A_30_P01018349	0.00853924	0.00871238	1.02028	0.0289597	Not Detected	Not Detected	A_30_P01018349	chr7:6108350-6119600_R
263	A_30_P01018351	0.414876	0.554279	1.33601	0.417932	Detected	Detected	A_30_P01018351	chr4:114585803-114588898_F	chr4:114588837-114588896	mm|4qD1
264	A_30_P01018353	0.0141888	0.0321895	2.26865	1.18183	Not Detected	Not Detected	A_30_P01018353	chr7:28797929-28798370_R	chr7:28798270-28798211	mm|7qA3
265	A_30_P01018356	0.00862526	0.00877568	1.01744	0.024944	Not Detected	Not Detected	A_30_P01018356	chr13:65716675-65765575_R	chr13:65725457-65725398	mm|13qB3
266	A_30_P01018357	0.17779	0.156322	0.879249	-0.185657	Detected	Detected	A_30_P01018357	chr15:63902437-63908787_F	chr15:63902462-63902521	mm|15qD1
267	A_30_P01018359	0.00930915	0.0229593	2.46631	1.30235	Not Detected	Not Detected	A_30_P01018359	chr5:142844084-142844445_R	chr5:142844144-142844085	mm|5qG2
268	A_30_P01018363	0.0550686	0.0435253	0.790384	-0.339374	Detected	Detected	A_30_P01018363	chr12:21381390-21381723_F	chr12:21381664-21381723	mm|12qA1.3
269	A_30_P01018372	0.0076183	0.0217786	2.85873	1.51537	Not Detected	Not Detected	A_30_P01018372	chr18:35204950-35216650_R	chr18:35213963-35213904	mm|18qB1
270	A_30_P01018374	0.0893625	0.0850972	0.95227	-0.0705576	Detected	Detected	A_30_P01018374	chr7:4827340-4863315_R	chr7:4828781-4828722	mm|7qA1
271	A_30_P01018376	0.0334687	0.0125486	0.374934	-1.41529	Not Detected	Not Detected	A_30_P01018376	chr1:153685487-153710962_R	chr1:153699333-153699274	mm|1qG2
272	A_30_P01018378	0.106638	0.0695837	0.652525	-0.615895	Detected	Detected	A_30_P01018378	chr1:93744621-93825321_F	chr1:93755516-93755575	mm|1qD
273	A_30_P01018383	0.0647878	0.0682558	1.05353	0.0752287	Detected	Detected	A_30_P01018383	chr7:117144653-117150145_R	chr7:117144713-117144654	mm|7qF1
274	A_30_P01018386	0.45944	0.475858	1.03573	0.0506534	Detected	Detected	A_30_P01018386	chr17:41231055-41249764_R	chr17:41239023-41238964	mm|17qB2
275	A_30_P01018392	0.00825843	0.0118685	1.43713	0.523192	Not Detected	Not Detected	A_30_P01018392	chr10:81589292-81626369_R	chr10:81622304-81622245	mm|10qC1
276	A_30_P01018399	0.00824674	0.00833861	1.01114	0.0159832	Not Detected	Not Detected	A_30_P01018399	chr4:146890596-146891297_F	chr4:146890954-146891013	mm|4qE1
277	A_30_P01018401	0.00891832	0.00914588	1.02552	0.0363504	Not Detected	Not Detected	A_30_P01018401	chr15:96984422-97000322_F	chr15:96991770-96991829	mm|15qF1
278	A_30_P01018402	0.0773522	0.0689296	0.891114	-0.166318	Detected	Detected	A_30_P01018402	chr6:115468025-115489250_R	chr6:115486728-115486669	mm|6qE3
279	A_30_P01018414	0.00762698	0.0253837	3.32814	1.73472	Not Detected	Not Detected	A_30_P01018414	chr9:96947862-96967726_R	chr9:96948003-96947944	mm|9qE3.3
280	A_30_P01018429	0.00855895	0.00879145	1.02717	0.0386686	Not Detected	Not Detected	A_30_P01018429	chr9:67414463-67483185_F	chr9:67455845-67455904	mm|9qC
281	A_30_P01018431	0.0487445	0.0351071	0.720227	-0.473476	Detected	Not Detected	A_30_P01018431	chr7:140012053-140012509_R	chr7:140012240-140012181	mm|7qF3
282	A_30_P01018433	0.00874703	0.00885699	1.01257	0.0180243	Not Detected	Not Detected	A_30_P01018433	chr3:51990494-51991875_F	chr3:51991816-51991875	mm|3qC
283	A_30_P01018435	0.038784	0.0153651	0.396172	-1.3358	Not Detected	Not Detected	A_30_P01018435	chr18:47327300-47333819_F	chr18:47329131-47329190	mm|18qC
284	A_30_P01018455	0.0904188	0.00896359	0.0991341	-3.33447	Detected	Not Detected	A_30_P01018455	chr8:122963590-122964126_F	chr8:122963924-122963983	mm|8qE1
285	A_30_P01018456	0.0224122	0.00777949	0.347109	-1.52654	Not Detected	Not Detected	A_30_P01018456	chr9:36511566-36512137_R	chr9:36511731-36511672	mm|9qA4
286	A_30_P01018470	0.122941	0.0584706	0.475598	-1.07219	Detected	Detected	A_30_P01018470	chr12:77550684-77551505_F	chr12:77551052-77551111	mm|12qC3
287	A_30_P01018471	0.0976886	0.114492	1.17201	0.228983	Detected	Detected	A_30_P01018471	chr17:8719950-8783850_R	chr17:8720972-8720913	mm|17qA1
288	A_30_P01018472	0.34541	0.289053	0.83684	-0.256976	Detected	Detected	A_30_P01018472	chr17:56687541-56694616_R	chr17:56690913-56690854	mm|17qD
289	A_30_P01018482	0.00887338	0.00911058	1.02673	0.0380594	Not Detected	Not Detected	A_30_P01018482	chr12:5303823-5379098_R	chr12:5370664-5370605	mm|12qA1.1
290	A_30_P01018486	0.00735985	0.00743895	1.01075	0.0154213	Not Detected	Not Detected	A_30_P01018486	chr1:59449275-59474025_F	chr1:59450350-59450409	mm|1qC1.3
291	A_30_P01018488	0.0874403	0.0798602	0.913312	-0.130821	Detected	Detected	A_30_P01018488	chr3:68867193-68876128_R	chr3:68875114-68875055	mm|3qE1
292	A_30_P01018497	0.240009	0.244948	1.02058	0.0293847	Detected	Detected	A_30_P01018497	chr12:86415200-86415483_F	chr12:86415279-86415338	mm|12qD2
293	A_30_P01018499	0.00821489	0.00838358	1.02053	0.0293256	Not Detected	Not Detected	A_30_P01018499	chr18:61809278-61825191_R	chr18:61809463-61809404	mm|18qE1
294	A_30_P01018506	0.186092	0.165718	0.890519	-0.167282	Detected	Detected	A_30_P01018506	chr9:113648970-113715170_R	chr9:113682858-113682799	mm|9qF3
295	A_30_P01018507	0.00742565	0.00749928	1.00992	0.014235	Not Detected	Not Detected	A_30_P01018507	chrX:120784762-120785166_R	chrX:120785024-120784965	mm|XqE3
296	A_30_P01018510	0.0268355	0.0142569	0.53127	-0.912482	Not Detected	Not Detected	A_30_P01018510	chr1:69566918-69567447_R	chr1:69567136-69567077	mm|1qC3
297	A_30_P01018511	0.0811174	0.122654	1.51206	0.596514	Detected	Detected	A_30_P01018511	chr19:7458725-7474825_F	chr19:7472937-7472996	mm|19qA
298	A_30_P01018513	0.412466	0.451412	1.09442	0.13017	Detected	Detected	A_30_P01018513	chr15:33966641-34004891_R	chr15:33982943-33982884	mm|15qB3.1
299	A_30_P01018515	0.0745494	0.0628635	0.843247	-0.245974	Detected	Detected	A_30_P01018515	chr8:42462791-42466106_R	chr8:42462911-42462852	mm|8qA4
300	A_30_P01018525	0.0341008	0.0405575	1.18934	0.250164	Not Detected	Not Detected	A_30_P01018525	chr14:43929100-43945100_R	chr14:43929384-43929325	mm|14qC1
301	A_30_P01018528	2.57356	2.45126	0.952479	-0.0702401	Detected	Detected	A_30_P01018528	chr17:88225376-88238756_R	chr17:88238731-88238672	mm|17qE4
302	A_30_P01018531	0.00945314	0.00965133	1.02097	0.029935	Not Detected	Not Detected	A_30_P01018531	chr7:129294998-129295498_F	chr7:129295332-129295391	mm|7qF3
303	A_30_P01018532	0.0476243	0.0418337	0.87841	-0.187033	Detected	Not Detected	A_30_P01018532	chr10:69669025-69686275_R	chr10:69682265-69682206	mm|10qB5.3
304	A_30_P01018536	0.00812635	0.00815081	1.00301	0.004337	Not Detected	Not Detected	A_30_P01018536	chr11:114686321-114705990_F	chr11:114705891-114705950	mm|11qE2
305	A_30_P01018537	0.0418627	0.0448371	1.07105	0.0990286	Not Detected	Not Detected	A_30_P01018537	chr6:100162756-100178531_R	chr6:100174590-100174531	mm|6qD3
306	A_30_P01018544	0.0095786	0.00985945	1.02932	0.0416934	Not Detected	Not Detected	A_30_P01018544	chr2:45132558-45136718_F	chr2:45136420-45136479	mm|2qB
307	A_30_P01018547	0.00895604	0.00919416	1.02659	0.037857	Not Detected	Not Detected	A_30_P01018547	chr5:73771801-73772662_F	chr5:73772603-73772662	mm|5qC3.2
308	A_30_P01018549	0.00900484	0.00924337	1.02649	0.0377193	Not Detected	Not Detected	A_30_P01018549	chr15:62164419-62165018_F	chr15:62164893-62164952	mm|15qD1
309	A_30_P01018554	0.00882093	0.0090924	1.03078	0.04373	Not Detected	Not Detected	A_30_P01018554	chr1:182180931-182186106_F	chr1:182184868-182184927	mm|1qH4
310	A_30_P01018556	0.0144129	0.0184686	1.28139	0.357714	Not Detected	Not Detected	A_30_P01018556	chr3:30099759-30133959_F	chr3:30125539-30125598	mm|3qA3
311	A_30_P01018559	0.0226834	0.0110701	0.488025	-1.03497	Not Detected	Not Detected	A_30_P01018559	chr9:88333945-88342370_F	chr9:88340717-88340776	mm|9qE3.1
312	A_30_P01018562	0.00912214	0.00934427	1.02435	0.0347094	Not Detected	Not Detected	A_30_P01018562	chr11:49932129-49938154_R	chr11:49933964-49933905	mm|11qB1.3
313	A_30_P01018564	0.00778351	0.00787594	1.01187	0.017031	Not Detected	Not Detected	A_30_P01018564	chr18:5988500-6022000_R	chr18:6014679-6014620	mm|18qA1
314	A_30_P01018567	0.0174557	0.0206388	1.18235	0.241659	Not Detected	Not Detected	A_30_P01018567	chr3:145269449-145298239_F	chr3:145271156-145271215	mm|3qH2
315	A_30_P01018573	0.00770639	0.00777668	1.00912	0.0131006	Not Detected	Not Detected	A_30_P01018573	chr3:127170996-127201096_R	chr3:127184375-127184316	mm|3qG2
316	A_30_P01018575	0.00793853	0.00799008	1.00649	0.009337	Not Detected	Not Detected	A_30_P01018575	chr3:125563727-125564266_F	chr3:125564009-125564068	mm|3qG1
317	A_30_P01018576	0.0650139	0.0458574	0.705347	-0.503595	Detected	Detected	A_30_P01018576	chrX:11690182-11690581_R	chrX:11690353-11690294	mm|XqA1.1
318	A_30_P01018582	0.0093958	0.0096083	1.02262	0.0322655	Not Detected	Not Detected	A_30_P01018582	chr12:52944867-52971992_R	chr12:52966812-52966753	mm|12qC1
319	A_30_P01018588	0.0131949	0.00808202	0.612512	-0.70719	Not Detected	Not Detected	A_30_P01018588	chr2:175640275-175701875_F	chr2:175691592-175691651	mm|2qH4
320	A_30_P01018592	0.00799914	0.00809224	1.01164	0.0166945	Not Detected	Not Detected	A_30_P01018592	chr1:93755492-93755943_R	chr1:93755819-93755760	mm|1qD
321	A_30_P01018595	0.00903106	0.00930787	1.03065	0.0435564	Not Detected	Not Detected	A_30_P01018595	chr2:131529950-131550900_R	chr2:131541509-131541450	mm|2qF1
322	A_30_P01018596	0.0265782	0.0216644	0.815119	-0.294917	Not Detected	Not Detected	A_30_P01018596	chr1:185808525-185826139_R	chr1:185826110-185826051	mm|1qH5
323	A_30_P01018597	0.0488675	0.0388432	0.794868	-0.331213	Detected	Not Detected	A_30_P01018597	chrX:121493684-121500532_F	chrX:121499267-121499326	mm|XqE3
324	A_30_P01018601	0.00733412	0.0337509	4.60191	2.20223	Not Detected	Not Detected	A_30_P01018601	chr1:167797581-167803031_F	chr1:167802728-167802787	mm|1qH2.3
325	A_30_P01018611	0.266779	0.26962	1.01065	0.0152803	Detected	Detected	A_30_P01018611	chr14:78957377-78962977_R	chr14:78959124-78959065	mm|14qD3
326	A_30_P01018617	10.0581	10.9722	1.09089	0.125504	Detected	Detected	A_30_P01018617	chr6:86425510-86450160_R	chr6:86446458-86446399	mm|6qD1
327	A_30_P01018619	0.0085649	0.00877458	1.02448	0.0348933	Not Detected	Not Detected	A_30_P01018619	chr13:67806242-67830110_R	chr13:67806658-67806599	mm|13qB3
328	A_30_P01018620	11.6296	12.5052	1.0753	0.104736	Detected	Detected	A_30_P01018620	chr17:39980973-39981876_R	chr17:39981446-39981387	mm|17qB1
329	A_30_P01018623	0.0879638	0.0899883	1.02302	0.0328279	Detected	Detected	A_30_P01018623	chr5:124667541-124700029_F	chr5:124695426-124695485	mm|5qF
330	A_30_P01018624	0.0382905	0.0260617	0.680631	-0.555055	Not Detected	Not Detected	A_30_P01018624	chr3:108763862-108772151_R	chr3:108766872-108766813	mm|3qF3
331	A_30_P01018625	0.0096799	0.00990572	1.02333	0.03327	Not Detected	Not Detected	A_30_P01018625	chr12:45415565-45423519_R
332	A_30_P01018630	0.0118155	0.00782357	0.662144	-0.594783	Not Detected	Not Detected	A_30_P01018630	chr18:46961860-46962372_F	chr18:46961901-46961960	mm|18qC
333	A_30_P01018632	0.143384	0.152224	1.06166	0.0863175	Detected	Detected	A_30_P01018632	chr8:124713947-124714299_F	chr8:124714228-124714287	mm|8qE1
334	A_30_P01018656	0.233158	0.177477	0.76119	-0.393671	Detected	Detected	A_30_P01018656	chr17:22420025-22457650_F	chr17:22452022-22452081	mm|17qA3.3
335	A_30_P01018664	0.0679767	0.0701067	1.03133	0.0445118	Detected	Detected	A_30_P01018664	chr3:35782698-35789932_R	chr3:35789087-35789028	mm|3qB
336	A_30_P01018668	0.0332761	0.00954955	0.286979	-1.80098	Not Detected	Not Detected	A_30_P01018668	chr11:119794849-119803349_R	chr11:119797436-119797377	mm|11qE2
337	A_30_P01018669	0.008033	0.0081906	1.01962	0.0280299	Not Detected	Not Detected	A_30_P01018669	chr3:93570498-93588934_F	chr3:93588875-93588934	mm|3qF2.1
338	A_30_P01018681	1.15549	1.19589	1.03496	0.0495787	Detected	Detected	A_30_P01018681	chr5:125861675-125880125_F	chr5:125866713-125866772	mm|5qG1.1
339	A_30_P01018682	0.0298332	0.0263784	0.884196	-0.177562	Not Detected	Not Detected	A_30_P01018682	chr18:54122285-54122917_F	chr18:54122702-54122761	mm|18qD2
340	A_30_P01018685	0.0688956	0.0950659	1.37985	0.464516	Detected	Detected	A_30_P01018685	chr2:156654675-156665430_R	chr2:156665223-156665164	mm|2qH1
341	A_30_P01018687	0.404165	0.333698	0.825648	-0.276401	Detected	Detected	A_30_P01018687	chr1:161969026-162001640_F	chr1:161974626-161974685	mm|1qH2.1
342	A_30_P01018690	0.00970666	0.00743739	0.766215	-0.384179	Not Detected	Not Detected	A_30_P01018690	chrX:132445535-132448486_F	chrX:132448427-132448486	mm|XqF1
343	A_30_P01018692	0.00837375	0.0106536	1.27226	0.347395	Not Detected	Not Detected	A_30_P01018692	chr11:18479852-18485704_R	chr11:18483543-18483484	mm|11qA3.1
344	A_30_P01018700	0.00860678	0.0101164	1.17539	0.233145	Not Detected	Not Detected	A_30_P01018700	chr12:103151449-103153545_F	chr12:103152859-103152918	mm|12qE
345	A_30_P01018701	0.0907242	0.092766	1.02251	0.0321083	Detected	Detected	A_30_P01018701	chr9:32156266-32169196_F	chr9:32169123-32169182	mm|9qA4
346	A_30_P01018704	0.00864222	0.00878806	1.01687	0.0241423	Not Detected	Not Detected	A_30_P01018704	chr6:121036929-121037581_R	chr6:121037123-121037064	mm|6qF1
347	A_30_P01018705	0.00941936	0.00964802	1.02428	0.034604	Not Detected	Not Detected	A_30_P01018705	chr11:33442089-33444467_R	chr11:33442251-33442192	mm|11qA4
348	A_30_P01018707	0.00810405	0.00814759	1.00537	0.0077309	Not Detected	Not Detected	A_30_P01018707	chr15:79709500-79714700_F	chr15:79713752-79713811	mm|15qE1
349	A_30_P01018713	0.00806517	0.00820339	1.01714	0.0245151	Not Detected	Not Detected	A_30_P01018713	chr14:79725080-79725434_R	chr14:79725380-79725321	mm|14qD3
350	A_30_P01018717	0.00869274	0.00884652	1.01769	0.025298	Not Detected	Not Detected	A_30_P01018717	chr6:47928244-47928681_R	chr6:47928547-47928488	mm|6qB2.3
351	A_30_P01018721	0.0314009	0.0195449	0.622432	-0.684013	Not Detected	Not Detected	A_30_P01018721	chr3:95502970-95503399_R	chr3:95503091-95503032	mm|3qF2.1
352	A_30_P01018726	0.0410106	0.0650052	1.58508	0.664558	Not Detected	Detected	A_30_P01018726	chr10:6497224-6497863_R	chr10:6497478-6497419	mm|10qA1
353	A_30_P01018733	0.0520072	0.0077753	0.149504	-2.74174	Detected	Not Detected	A_30_P01018733	chr5:45400409-45815639_R	chr5:45400977-45400918	mm|5qB3
354	A_30_P01018734	0.00868712	0.00884216	1.01785	0.0255197	Not Detected	Not Detected	A_30_P01018734	chr6:86477309-86537554_R	chr6:86515373-86515314	mm|6qD1
355	A_30_P01018741	0.00726628	0.00733399	1.00932	0.0133805	Not Detected	Not Detected	A_30_P01018741	chr14:79304650-79345152_F	chr14:79315052-79315111	mm|14qD3
356	A_30_P01018744	0.036199	0.0199946	0.552351	-0.856342	Not Detected	Not Detected	A_30_P01018744	chr18:63455560-63548085_F	chr18:63526547-63526606	mm|18qE1
357	A_30_P01018745	0.0340451	0.0229899	0.675277	-0.566449	Not Detected	Not Detected	A_30_P01018745	chr4:3746573-3746891_F	chr4:3746726-3746785	mm|4qA1
358	A_30_P01018748	0.0317962	0.0413155	1.29939	0.377829	Not Detected	Not Detected	A_30_P01018748	chr3:9635102-9661327_R	chr3:9656730-9656671	mm|3qA1
359	A_30_P01018750	0.00826155	0.00830647	1.00544	0.007823	Not Detected	Not Detected	A_30_P01018750	chr10:121498271-121512171_R	chr10:121506323-121506264	mm|10qD2
360	A_30_P01018751	0.0244865	0.0231648	0.946024	-0.080051	Not Detected	Not Detected	A_30_P01018751	chr9:55921147-55921563_F	chr9:55921215-55921274	mm|9qB
361	A_30_P01018752	0.0460922	0.0415146	0.900686	-0.150905	Detected	Detected	A_30_P01018752	chr4:11899775-11931875_R	chr4:11921133-11921074	mm|4qA1
362	A_30_P01018753	0.00846116	0.00863581	1.02064	0.0294757	Not Detected	Not Detected	A_30_P01018753	chr7:67111261-67120645_F	chr7:67120516-67120575	mm|7qC
363	A_30_P01018758	0.00917769	0.00937515	1.02152	0.0307105	Not Detected	Not Detected	A_30_P01018758	chr7:50833970-50850878_R	chr7:50846790-50846731	mm|7qB4
364	A_30_P01018759	0.0079418	0.00804817	1.01339	0.0191941	Not Detected	Not Detected	A_30_P01018759	chr2:117781720-117937595_R	chr2:117819407-117819348	mm|2qE5
365	A_30_P01018760	0.161471	0.138724	0.859126	-0.219058	Detected	Detected	A_30_P01018760	chr15:79764481-79809909_R	chr15:79764758-79764699	mm|15qE1
366	A_30_P01018770	0.654995	0.607118	0.926906	-0.109506	Detected	Detected	A_30_P01018770	chr18:24239025-24246898_F	chr18:24240415-24240474	mm|18qA2
367	A_30_P01018771	0.958034	0.905021	0.944665	-0.0821247	Detected	Detected	A_30_P01018771	chr13:48620882-48643532_R	chr13:48631028-48630969	mm|13qA5
368	A_30_P01018779	0.00900856	0.00920134	1.0214	0.030547	Not Detected	Not Detected	A_30_P01018779	chr2:174787150-174866550_R	chr2:174844782-174844723	mm|2qH4
369	A_30_P01018786	0.236394	0.202165	0.855205	-0.225658	Detected	Detected	A_30_P01018786	chr3:90425270-90435820_F	chr3:90428205-90428264	mm|3qF1
370	A_30_P01018787	0.00859943	0.00881929	1.02557	0.0364207	Not Detected	Not Detected	A_30_P01018787	chr14:65720392-65769859_R
371	A_30_P01018791	0.0276932	0.00810564	0.292694	-1.77253	Not Detected	Not Detected	A_30_P01018791	chr6:112552041-112560067_R	chr6:112559167-112559108	mm|6qE3
372	A_30_P01018800	0.0457713	0.0344788	0.753285	-0.408731	Detected	Not Detected	A_30_P01018800	chr5:112220574-112234709_F	chr5:112234588-112234647	mm|5qF
373	A_30_P01018806	0.00744889	0.00752988	1.01087	0.0156005	Not Detected	Not Detected	A_30_P01018806	chr2:104398943-104412968_F	chr2:104412462-104412521	mm|2qE2
374	A_30_P01018807	3.35396	3.63443	1.08363	0.115867	Detected	Detected	A_30_P01018807	chr6:67155508-67216941_R	chr6:67156019-67155960	mm|6qC1
375	A_30_P01018811	0.00771057	0.00779312	1.01071	0.0153645	Not Detected	Not Detected	A_30_P01018811	chr13:98270713-98272269_F	chr13:98270739-98270798	mm|13qD1
376	A_30_P01018816	0.00961897	0.00994538	1.03393	0.0481436	Not Detected	Not Detected	A_30_P01018816	chr2:173420987-173480087_F	chr2:173441601-173441660	mm|2qH4
377	A_30_P01018817	0.0258573	0.0218785	0.846125	-0.241057	Not Detected	Not Detected	A_30_P01018817	chr1:182808654-182815659_R	chr1:182808983-182808924	mm|1qH4
378	A_30_P01018822	0.0446503	0.0611581	1.36971	0.453873	Detected	Detected	A_30_P01018822	chr13:23517278-23523756_F	chr13:23517358-23517417	mm|13qA3.1
379	A_30_P01018827	0.220326	0.21744	0.986901	-0.0190229	Detected	Detected	A_30_P01018827	chr12:70637975-70638314_R	chr12:70638081-70638022	mm|12qC2
380	A_30_P01018833	0.00812517	0.00827599	1.01856	0.0265336	Not Detected	Not Detected	A_30_P01018833	chr13:28551902-28975446_R	chr13:28551962-28551903	mm|13qA3.1
381	A_30_P01018834	0.00875806	0.00897714	1.02501	0.0356446	Not Detected	Not Detected	A_30_P01018834	chr15:74507625-74519200_R	chr15:74513823-74513764	mm|15qD3
382	A_30_P01018842	0.00812237	0.00824845	1.01552	0.0222226	Not Detected	Not Detected	A_30_P01018842	chr7:66570691-66573827_R	chr7:66570893-66570834	mm|7qC
383	A_30_P01018844	0.165484	0.154422	0.933154	-0.0998125	Detected	Detected	A_30_P01018844	chr14:78214602-78225827_R	chr14:78220707-78220648	mm|14qD3
384	A_30_P01018846	0.00857318	0.00879532	1.02591	0.0369054	Not Detected	Not Detected	A_30_P01018846	chr9:114416254-114416844_R	chr9:114416653-114416594	mm|9qF3
385	A_30_P01018860	0.0294279	0.0231867	0.787914	-0.343891	Not Detected	Not Detected	A_30_P01018860	chr8:59994074-60002058_R
386	A_30_P01018861	14.4749	15.1005	1.04322	0.061037	Detected	Detected	A_30_P01018861	chr2:152172745-152184745_R	chr2:152179352-152179293	mm|2qG3
387	A_30_P01018863	0.0077964	0.007918	1.0156	0.0223284	Not Detected	Not Detected	A_30_P01018863	chr18:75518299-75524782_R	chr18:75520036-75519977	mm|18qE3
388	A_30_P01018865	0.377593	0.344664	0.912793	-0.131641	Detected	Detected	A_30_P01018865	chr5:53931541-53945241_R	chr5:53938263-53938204	mm|5qC1
389	A_30_P01018869	0.324946	0.312487	0.961656	-0.0564065	Detected	Detected	A_30_P01018869	chr5:52461266-52541416_F	chr5:52506631-52506690	mm|5qC1
390	A_30_P01018875	0.781106	0.768763	0.984198	-0.0229797	Detected	Detected	A_30_P01018875	chr2:158169020-158191295_R	chr2:158181784-158181725	mm|2qH1
391	A_30_P01018877	0.00731911	0.00738674	1.00924	0.013269	Not Detected	Not Detected	A_30_P01018877	chr2:94063213-94063624_F	chr2:94063563-94063622	mm|2qE1
392	A_30_P01018878	0.0268987	0.0235722	0.876332	-0.190451	Not Detected	Not Detected	A_30_P01018878	chr8:71938275-72113375_F	chr8:72105151-72105210	mm|8qB3.3
393	A_30_P01018886	0.0189108	0.0193291	1.02212	0.0315619	Not Detected	Not Detected	A_30_P01018886	chr7:134779841-134840591_F	chr7:134826758-134826817	mm|7qF3
394	A_30_P01018891	0.336255	0.326296	0.970384	-0.0433716	Detected	Detected	A_30_P01018891	chr10:94900849-94928059_R	chr10:94906135-94906076	mm|10qC2
395	A_30_P01018894	0.00953672	0.00974297	1.02163	0.0308697	Not Detected	Not Detected	A_30_P01018894	chr5:110891642-110918642_R	chr5:110909673-110909614	mm|5qF
396	A_30_P01018899	0.00826833	0.00844847	1.02179	0.0310935	Not Detected	Not Detected	A_30_P01018899	chr2:72825297-72826470_F	chr2:72825311-72825370	mm|2qC3
397	A_30_P01018909	0.00785952	0.00791727	1.00735	0.0105619	Not Detected	Not Detected	A_30_P01018909	chr10:98761521-98885681_F	chr10:98885063-98885122	mm|10qD1
398	A_30_P01018912	0.0140725	0.0373607	2.65488	1.40865	Not Detected	Not Detected	A_30_P01018912	chr15:74436455-74466741_R	chr15:74438600-74438541	mm|15qD3
399	A_30_P01018914	0.0081288	0.00829583	1.02055	0.0293436	Not Detected	Not Detected	A_30_P01018914	chr9:78107225-78118850_F	chr9:78116834-78116893	mm|9qE1
400	A_30_P01018920	0.0108917	0.0150823	1.38475	0.469629	Not Detected	Not Detected	A_30_P01018920	chr18:36472370-36472659_F	chr18:36472600-36472659	mm|18qB2
401	A_30_P01018927	0.0100436	0.00858184	0.854457	-0.22692	Not Detected	Not Detected	A_30_P01018927	chr15:90156889-90184564_F	chr15:90184179-90184238	mm|15qE3
402	A_30_P01018931	0.122455	0.100719	0.822495	-0.281921	Detected	Detected	A_30_P01018931	chr2:176610409-176612864_F	chr2:176612790-176612849	mm|2qH4
403	A_30_P01018933	0.00873151	0.0089718	1.02752	0.0391656	Not Detected	Not Detected	A_30_P01018933	chr13:54399275-54445825_R	chr13:54431608-54431549	mm|13qB1
404	A_30_P01018938	0.00898075	0.00923223	1.028	0.0398433	Not Detected	Not Detected	A_30_P01018938	chr6:93029101-93031007_F	chr6:93030434-93030493	mm|6qD1
405	A_30_P01018940	0.0327036	0.017376	0.531318	-0.912351	Not Detected	Not Detected	A_30_P01018940	chr7:150205925-150233950_F	chr7:150219780-150219839	mm|7qF5
406	A_30_P01018943	0.0112829	0.00815823	0.723059	-0.467815	Not Detected	Not Detected	A_30_P01018943	chr9:34192364-34192810_R	chr9:34192494-34192435	mm|9qA4
407	A_30_P01018948	0.135443	0.1165	0.860143	-0.217352	Detected	Detected	A_30_P01018948	chr7:26054813-26063725_R	chr7:26056117-26056058	mm|7qA3
408	A_30_P01018952	0.0131142	0.00916427	0.698806	-0.517036	Not Detected	Not Detected	A_30_P01018952	chr10:27466235-27529430_R	chr10:27466449-27466390	mm|10qA4
409	A_30_P01018953	0.00944719	0.00962719	1.01905	0.0272293	Not Detected	Not Detected	A_30_P01018953	chr16:23543837-23560153_F	chr16:23560038-23560097	mm|16qB1
410	A_30_P01018957	0.130079	0.122105	0.9387	-0.0912647	Detected	Detected	A_30_P01018957	chr10:81680941-81704964_R	chr10:81685965-81685906	mm|10qC1
411	A_30_P01018958	0.212573	0.209998	0.987889	-0.0175791	Detected	Detected	A_30_P01018958	chr6:50339188-50409363_F	chr6:50400013-50400072	mm|6qB2.3
412	A_30_P01018959	0.590928	0.606576	1.02648	0.0377064	Detected	Detected	A_30_P01018959	chr5:125861675-125880125_R	chr5:125866355-125866296	mm|5qG1.1
413	A_30_P01018963	0.0179133	0.0200528	1.11943	0.162767	Not Detected	Not Detected	A_30_P01018963	chr13:98221098-98480773_R	chr13:98222347-98222288	mm|13qD1
414	A_30_P01018964	0.142881	0.138932	0.972357	-0.0404415	Detected	Detected	A_30_P01018964	chr2:153163620-153170845_R	chr2:153167575-153167516	mm|2qH1
415	A_30_P01018966	0.104584	0.126644	1.21093	0.276112	Detected	Detected	A_30_P01018966	chr13:70745306-70837331_R	chr13:70745473-70745414	mm|13qC1
416	A_30_P01018968	0.041223	0.0534826	1.2974	0.375622	Not Detected	Detected	A_30_P01018968	chr7:106529142-106529752_R	chr7:106529532-106529473	mm|7qE2
417	A_30_P01018969	0.00779608	0.00790357	1.01379	0.019755	Not Detected	Not Detected	A_30_P01018969	chr4:53315503-53316050_F	chr4:53315791-53315850	mm|4qB2
418	A_30_P01018972	0.00843305	0.00857245	1.01653	0.023653	Not Detected	Not Detected	A_30_P01018972	chr3:35236023-35241498_R	chr3:35236775-35236716	mm|3qA3
419	A_30_P01018976	0.043277	0.041767	0.965109	-0.051236	Detected	Detected	A_30_P01018976	chr15:92197603-92208534_F	chr15:92208387-92208446	mm|15qE3
420	A_30_P01018981	0.0406577	0.00821464	0.202044	-2.30726	Detected	Not Detected	A_30_P01018981	chr7:13533925-13544525_F	chr7:13541092-13541151	mm|7qA1
421	A_30_P01018982	0.0511757	0.0124184	0.242662	-2.04298	Detected	Not Detected	A_30_P01018982	chr4:8865575-8899400_F	chr4:8874435-8874494	mm|4qA1
422	A_30_P01018983	0.00928316	0.0096601	1.0406	0.0574217	Not Detected	Not Detected	A_30_P01018983	chr8:72178035-72200445_R	chr8:72190217-72190158	mm|8qB3.3
423	A_30_P01018984	0.00798989	0.00812553	1.01698	0.0242855	Not Detected	Not Detected	A_30_P01018984	chr13:66888650-66902600_F	chr13:66892595-66892654	mm|13qB3
424	A_30_P01018990	0.0690456	0.0826208	1.19661	0.258955	Detected	Detected	A_30_P01018990	chr5:123582742-123588202_F	chr5:123586499-123586558	mm|5qF
425	A_30_P01018993	0.0084138	0.00855353	1.01661	0.0237624	Not Detected	Not Detected	A_30_P01018993	chr10:92550314-92577555_F	chr10:92566271-92566330	mm|10qC2
426	A_30_P01018995	0.00848918	0.00868197	1.02271	0.0323958	Not Detected	Not Detected	A_30_P01018995	chr18:77968421-77972209_R	chr18:77968971-77968912	mm|18qE3
427	A_30_P01018998	0.0128922	0.00796723	0.617987	-0.694352	Not Detected	Not Detected	A_30_P01018998	chr4:133368314-133380210_F	chr4:133376749-133376808	mm|4qD3
428	A_30_P01019001	0.040488	0.0506048	1.24987	0.321781	Not Detected	Detected	A_30_P01019001	chr8:106619342-106624851_F	chr8:106622296-106622355	mm|8qD3
429	A_30_P01019006	0.0381836	0.0374653	0.981188	-0.0273984	Not Detected	Not Detected	A_30_P01019006	chr7:134369091-134376366_R	chr7:134375961-134375902	mm|7qF3
430	A_30_P01019010	0.287207	0.185097	0.644474	-0.633806	Detected	Detected	A_30_P01019010	chr11:96111499-96126224_R	chr11:96115040-96114981	mm|11qD
431	A_30_P01019011	4.51843	4.71827	1.04423	0.062437	Detected	Detected	A_30_P01019011	chr15:51829797-51844247_R	chr15:51829935-51829876	mm|15qC
432	A_30_P01019013	0.00775808	0.0277928	3.58243	1.84094	Not Detected	Not Detected	A_30_P01019013	chr14:22267795-22319045_R
433	A_30_P01019014	0.595689	0.445957	0.74864	-0.417656	Detected	Detected	A_30_P01019014	chr14:62280837-62283960_R	chr14:62281001-62280942	mm|14qD1
434	A_30_P01019015	2.73798	2.70834	0.989174	-0.0157032	Detected	Detected	A_30_P01019015	chr13:49488457-49493732_R	chr13:49490177-49490118	mm|13qA5
435	A_30_P01019017	0.00790662	0.00797185	1.00825	0.011853	Not Detected	Not Detected	A_30_P01019017	chr18:63355660-63369610_F	chr18:63365245-63365304	mm|18qE1
436	A_30_P01019026	0.0619903	0.0392754	0.633573	-0.658416	Detected	Not Detected	A_30_P01019026	chr17:26911397-26917047_R	chr17:26913216-26913157	mm|17qA3.3
437	A_30_P01019027	0.00793028	0.00802413	1.01183	0.0169726	Not Detected	Not Detected	A_30_P01019027	chr1:44922628-44923224_F	chr1:44923165-44923224	mm|1qC1.1
438	A_30_P01019028	0.00824771	0.00833153	1.01016	0.014588	Not Detected	Not Detected	A_30_P01019028	chr4:135138014-135174889_R	chr4:135164039-135163980	mm|4qD3
439	A_30_P01019030	0.231213	0.190698	0.824774	-0.277929	Detected	Detected	A_30_P01019030	chr16:59557120-59602070_R	chr16:59597976-59597917	mm|16qC1.3
440	A_30_P01019034	0.00933489	0.00973621	1.04299	0.0607284	Not Detected	Not Detected	A_30_P01019034	chrX:6942702-6954713_F	chrX:6951000-6951059	mm|XqA1.1
441	A_30_P01019036	0.0265662	0.0281038	1.05788	0.081172	Not Detected	Not Detected	A_30_P01019036	chr4:128207615-128242898_F	chr4:128242502-128242561	mm|4qD2.2
442	A_30_P01019037	1.37333	1.15541	0.84132	-0.249274	Detected	Detected	A_30_P01019037	chr19:5834117-5835940_R	chr19:5834602-5834543	mm|19qA
443	A_30_P01019038	0.0967817	0.0823814	0.851209	-0.232415	Detected	Detected	A_30_P01019038	chr3:95443575-95462543_R	chr3:95457804-95457745	mm|3qF2.1
444	A_30_P01019039	0.00813204	0.00828382	1.01867	0.0266797	Not Detected	Not Detected	A_30_P01019039	chr13:94198298-94198965_R	chr13:94198609-94198550	mm|13qC3
445	A_30_P01019040	0.00845979	0.00861782	1.01868	0.0267006	Not Detected	Not Detected	A_30_P01019040	chr6:140556677-140557216_F	chr6:140557036-140557095	mm|6qG2
446	A_30_P01019049	0.695927	0.687929	0.988506	-0.0166778	Detected	Detected	A_30_P01019049	chr10:66559716-66647841_R	chr10:66620724-66620665	mm|10qB5.1
447	A_30_P01019059	0.00775198	0.00782381	1.00927	0.0133066	Not Detected	Not Detected	A_30_P01019059	chr16:77682803-77708453_R	chr16:77690992-77690933	mm|16qC3.1
448	A_30_P01019061	0.0182713	0.00998455	0.546461	-0.871809	Not Detected	Not Detected	A_30_P01019061	chr14:65720392-65769859_R
449	A_30_P01019064	0.0284026	0.0234585	0.825929	-0.27591	Not Detected	Not Detected	A_30_P01019064	chr3:95454378-95454600_F	chr3:95454481-95454540	mm|3qF2.1
450	A_30_P01019067	0.187928	0.181927	0.968065	-0.046824	Detected	Detected	A_30_P01019067	chr9:88333945-88342370_R	chr9:88336748-88336689	mm|9qE3.1
451	A_30_P01019069	0.00871995	0.0130538	1.497	0.582079	Not Detected	Not Detected	A_30_P01019069	chr4:155560296-155564642_F	chr4:155564366-155564425	mm|4qE2
452	A_30_P01019070	0.0194935	0.0101765	0.522045	-0.937753	Not Detected	Not Detected	A_30_P01019070	chr6:121036119-121036703_R	chr6:121036304-121036245	mm|6qF1
453	A_30_P01019078	0.304015	0.272137	0.895142	-0.159811	Detected	Detected	A_30_P01019078	chr13:65338067-65365992_R	chr13:65343335-65343276	mm|13qB3
454	A_30_P01019081	0.0533457	0.0279521	0.52398	-0.932416	Detected	Not Detected	A_30_P01019081	chr4:124202159-124202824_F	chr4:124202738-124202797	mm|4qD2.2
455	A_30_P01019084	0.0544281	0.0395252	0.726191	-0.461578	Detected	Detected	A_30_P01019084	chr5:125078875-125098525_R	chr5:125092114-125092055	mm|5qF
456	A_30_P01019085	0.0481862	0.034965	0.725623	-0.462709	Detected	Not Detected	A_30_P01019085	chr5:105032961-105037248_F	chr5:105036928-105036987	mm|5qE5
457	A_30_P01019086	1.63913	1.25613	0.766336	-0.38395	Detected	Detected	A_30_P01019086	chr7:16633756-16634410_F	chr7:16634351-16634410	mm|7qA2
458	A_30_P01019087	0.00785154	0.00793379	1.01047	0.0150334	Not Detected	Not Detected	A_30_P01019087	chrX:11688787-11689145_R	chrX:11688847-11688788	mm|XqA1.1
459	A_30_P01019092	0.00921268	0.00946292	1.02716	0.038664	Not Detected	Not Detected	A_30_P01019092	chr7:30645026-30667034_F	chr7:30663403-30663462	mm|7qB1
460	A_30_P01019099	0.157777	0.135255	0.857256	-0.222203	Detected	Detected	A_30_P01019099	chr4:147105275-147171025_R	chr4:147107488-147107429	mm|4qE2
461	A_30_P01019101	0.00857892	0.00871678	1.01607	0.0229994	Not Detected	Not Detected	A_30_P01019101	chr8:40072950-40088400_R	chr8:40073186-40073127	mm|8qA4
462	A_30_P01019102	0.00763748	0.00771253	1.00983	0.0141072	Not Detected	Not Detected	A_30_P01019102	chr7:48794017-48815817_R	chr7:48800606-48800547	mm|7qB3
463	A_30_P01019103	0.00860437	0.00875393	1.01738	0.024861	Not Detected	Not Detected	A_30_P01019103	chr12:53708656-53729799_F	chr12:53728399-53728458	mm|12qC1
464	A_30_P01019104	0.440074	0.373228	0.848102	-0.237689	Detected	Detected	A_30_P01019104	chr4:55593675-55629225_F	chr4:55627486-55627545	mm|4qB3
465	A_30_P01019105	0.00899376	0.00924992	1.02848	0.0405163	Not Detected	Not Detected	A_30_P01019105	chr8:48480224-48480698_R	chr8:48480309-48480250	mm|8qB1.1
466	A_30_P01019107	0.0479352	0.0450523	0.939858	-0.0894852	Detected	Detected	A_30_P01019107	chr9:67414463-67483185_R	chr9:67425659-67425600	mm|9qC
467	A_30_P01019117	0.0381541	0.0448585	1.17572	0.233544	Not Detected	Detected	A_30_P01019117	chr12:85210777-85262127_F	chr12:85216018-85216077	mm|12qD1
468	A_30_P01019118	0.00835325	0.00846771	1.0137	0.019635	Not Detected	Not Detected	A_30_P01019118	chr8:12535648-12544923_R	chr8:12541493-12541434	mm|8qA1.1
469	A_30_P01019123	2.75386	3.16372	1.14883	0.200167	Detected	Detected	A_30_P01019123	chr17:95150800-95180650_F	chr17:95174242-95174301	mm|17qE5
470	A_30_P01019124	0.0079445	0.0102893	1.29515	0.373119	Not Detected	Not Detected	A_30_P01019124	chr5:115836050-115871725_R	chr5:115846740-115846681	mm|5qF
471	A_30_P01019126	3.19018	3.21862	1.00891	0.0128021	Detected	Detected	A_30_P01019126	chr17:13806767-13824342_F	chr17:13820367-13820426	mm|17qA1
472	A_30_P01019128	0.00768164	0.00775931	1.01011	0.0145135	Not Detected	Not Detected	A_30_P01019128	chr16:4585697-4594022_R	chr16:4593034-4592975	mm|16qA1
473	A_30_P01019131	0.00788751	0.00802378	1.01728	0.0247126	Not Detected	Not Detected	A_30_P01019131	chr17:21752466-21793451_F	chr17:21766230-21766289	mm|17qA3.2
474	A_30_P01019138	0.00920898	0.00937475	1.018	0.0257397	Not Detected	Not Detected	A_30_P01019138	chr14:76912477-76931702_R	chr14:76914081-76914022	mm|14qD3
475	A_30_P01019139	0.925234	0.979985	1.05918	0.0829411	Detected	Detected	A_30_P01019139	chr17:85418489-85427364_F	chr17:85423018-85423077	mm|17qE4
476	A_30_P01019141	0.0142582	0.00961532	0.67437	-0.568388	Not Detected	Not Detected	A_30_P01019141	chr8:108153471-108159672_F	chr8:108159553-108159612	mm|8qD3
477	A_30_P01019142	0.00867863	0.00889251	1.02464	0.035124	Not Detected	Not Detected	A_30_P01019142	chr12:103151385-103157735_R	chr12:103157121-103157062	mm|12qE
478	A_30_P01019149	0.168032	0.198587	1.18184	0.241033	Detected	Detected	A_30_P01019149	chr3:10081893-10094218_F	chr3:10089561-10089620	mm|3qA1
479	A_30_P01019152	0.00947723	0.00970373	1.0239	0.0340728	Not Detected	Not Detected	A_30_P01019152	chr3:145313275-145315057_F	chr3:145314877-145314936	mm|3qH2
480	A_30_P01019154	0.0404734	0.0225757	0.557792	-0.842202	Not Detected	Not Detected	A_30_P01019154	chr18:35967933-35986564_F	chr18:35967951-35968010	mm|18qB2
481	A_30_P01019157	0.009226	0.00950659	1.03041	0.0432224	Not Detected	Not Detected	A_30_P01019157	chr16:22718344-22725594_F	chr16:22722656-22722715	mm|16qB1
482	A_30_P01019160	0.00857122	0.00877742	1.02406	0.034297	Not Detected	Not Detected	A_30_P01019160	chr1:138442536-138521080_R	chr1:138478593-138478534	mm|1qE4
483	A_30_P01019161	0.0228816	0.0166783	0.728896	-0.456215	Not Detected	Not Detected	A_30_P01019161	chr10:62262341-62269593_F	chr10:62269533-62269592	mm|10qB4
484	A_30_P01019164	0.00879784	0.0090247	1.02579	0.0367296	Not Detected	Not Detected	A_30_P01019164	chr12:4554378-4560302_F	chr12:4560148-4560207	mm|12qA1.1
485	A_30_P01019168	0.239082	0.255415	1.06832	0.0953378	Detected	Detected	A_30_P01019168	chr15:102947390-102971082_F	chr15:102966237-102966296	mm|15qF3
486	A_30_P01019170	0.105369	0.0942811	0.89477	-0.160411	Detected	Detected	A_30_P01019170	chr15:85421725-85424047_F	chr15:85421931-85421990	mm|15qE2
487	A_30_P01019172	0.00754095	0.0076398	1.01311	0.0187885	Not Detected	Not Detected	A_30_P01019172	chr19:29582018-29596693_F	chr19:29596090-29596149	mm|19qC1
488	A_30_P01019173	2.3041	2.08595	0.905322	-0.143498	Detected	Detected	A_30_P01019173	chr8:119092623-119094219_R	chr8:119092774-119092715	mm|8qE1
489	A_30_P01019180	0.00874826	0.0105235	1.20292	0.266543	Not Detected	Not Detected	A_30_P01019180	chr6:128116450-128147150_F	chr6:128133488-128133547	mm|6qF3
490	A_30_P01019182	0.00829146	0.00845098	1.01924	0.0274911	Not Detected	Not Detected	A_30_P01019182	chr1:138473514-138476054_R	chr1:138473928-138473869	mm|1qE4
491	A_30_P01019184	0.91504	0.816085	0.891857	-0.165115	Detected	Detected	A_30_P01019184	chr1:85036677-85038530_R	chr1:85038431-85038372	mm|1qC5
492	A_30_P01019185	0.454614	0.385681	0.84837	-0.237234	Detected	Detected	A_30_P01019185	chr13:99868423-99920944_R	chr13:99876078-99876019	mm|13qD1
493	A_30_P01019190	0.0377462	0.0148479	0.393362	-1.34607	Not Detected	Not Detected	A_30_P01019190	chr11:95483973-95490751_F	chr11:95485866-95485925	mm|11qD
494	A_30_P01019194	0.0936712	0.0480772	0.513254	-0.962255	Detected	Detected	A_30_P01019194	chrX:155945151-155945654_R	chrX:155945641-155945582	mm|XqF4
495	A_30_P01019201	1.28625	1.23134	0.957305	-0.0629502	Detected	Detected	A_30_P01019201	chr7:108209996-108216032_F
496	A_30_P01019206	0.0638375	0.0513806	0.804865	-0.313181	Detected	Detected	A_30_P01019206	chr11:117768049-117807949_R	chr11:117793062-117793003	mm|11qE2
497	A_30_P01019207	0.194638	0.128317	0.659259	-0.601082	Detected	Detected	A_30_P01019207	chr10:95772764-95825001_F	chr10:95824660-95824719	mm|10qC3
498	A_30_P01019213	0.00794996	0.011869	1.49296	0.578176	Not Detected	Not Detected	A_30_P01019213	chr9:56914085-56914489_F	chr9:56914289-56914348	mm|9qB
499	A_30_P01019218	0.0370811	0.0459777	1.23992	0.310252	Not Detected	Detected	A_30_P01019218	chr5:107503800-107515575_R	chr5:107513953-107513894	mm|5qE5
500	A_30_P01019227	0.00834889	0.00844052	1.01098	0.015749	Not Detected	Not Detected	A_30_P01019227	chr17:38132217-38157667_R
501	A_30_P01019229	0.00730389	0.00737904	1.01029	0.0147681	Not Detected	Not Detected	A_30_P01019229	chr12:33604247-33638654_R	chr12:33604315-33604256	mm|12qA3
502	A_30_P01019232	0.024661	0.0484574	1.96494	0.974489	Not Detected	Detected	A_30_P01019232	chr10:69679644-69682458_F	chr10:69682391-69682450	mm|10qB5.3
503	A_30_P01019237	0.0081771	0.0135981	1.66295	0.733742	Not Detected	Not Detected	A_30_P01019237	chr1:88339354-88345004_R	chr1:88340156-88340097	mm|1qD
504	A_30_P01019241	0.00726797	0.00733455	1.00916	0.0131563	Not Detected	Not Detected	A_30_P01019241	chr2:154235540-154248551_F	chr2:154246149-154246208	mm|2qH1
505	A_30_P01019242	0.106877	0.111678	1.04492	0.0633917	Detected	Detected	A_30_P01019242	chr17:45524689-45525320_R	chr17:45525003-45524944	mm|17qB3
506	A_30_P01019246	0.00846816	0.00863253	1.01941	0.0277347	Not Detected	Not Detected	A_30_P01019246	chr6:66994066-67034841_F	chr6:67021639-67021698	mm|6qC1
507	A_30_P01019247	0.00849762	0.0149716	1.76186	0.817099	Not Detected	Not Detected	A_30_P01019247	chr17:17371885-17406679_F	chr17:17406620-17406679	mm|17qA3.1
508	A_30_P01019253	0.0105652	0.00944405	0.893883	-0.161842	Not Detected	Not Detected	A_30_P01019253	chr16:57811599-58042454_F	chr16:58029251-58029310	mm|16qC1.1
509	A_30_P01019258	0.0812447	0.103994	1.28001	0.35615	Detected	Detected	A_30_P01019258	chr16:29804864-29815614_R	chr16:29813026-29812967	mm|16qB2
510	A_30_P01019261	0.00810678	0.00818966	1.01022	0.014676	Not Detected	Not Detected	A_30_P01019261	chrX:147610870-147614259_F	chrX:147614088-147614147	mm|XqF3
511	A_30_P01019262	0.00865535	0.00882519	1.01962	0.0280352	Not Detected	Not Detected	A_30_P01019262	chr8:37582187-37621987_F	chr8:37597047-37597106	mm|8qA4
512	A_30_P01019263	0.00900232	0.00927395	1.03017	0.0428883	Not Detected	Not Detected	A_30_P01019263	chr2:168136823-168137075_R	chr2:168136976-168136917	mm|2qH3
513	A_30_P01019265	0.0103166	0.00891593	0.864235	-0.210505	Not Detected	Not Detected	A_30_P01019265	chr12:18874250-18911150_R	chr12:18878258-18878199	mm|12qA1.2
514	A_30_P01019267	0.0353612	0.0334001	0.94454	-0.082316	Not Detected	Not Detected	A_30_P01019267	chr4:136856064-136875614_R	chr4:136873255-136873196	mm|4qD3
515	A_30_P01019268	0.0289602	0.0370533	1.27946	0.355533	Not Detected	Not Detected	A_30_P01019268	chr6:90937606-90938335_R	chr6:90937726-90937667	mm|6qD1
516	A_30_P01019269	22.025	27.1048	1.23064	0.299411	Detected	Detected	A_30_P01019269	chr12:112224193-112225328_R	chr12:112224733-112224674	mm|12qF1
517	A_30_P01019271	1.15482	1.38089	1.19576	0.257928	Detected	Detected	A_30_P01019271	chr6:54591416-54597566_F	chr6:54595473-54595532	mm|6qB3
518	A_30_P01019276	0.00923685	0.00945823	1.02397	0.0341693	Not Detected	Not Detected	A_30_P01019276	chr8:117956760-117958872_R	chr8:117956897-117956838	mm|8qE1
519	A_30_P01019278	0.0087362	0.00895002	1.02448	0.034885	Not Detected	Not Detected	A_30_P01019278	chr12:110870903-110891628_F	chr12:110885159-110885218	mm|12qF1
520	A_30_P01019280	0.0462773	0.0451473	0.975582	-0.0356653	Not Detected	Not Detected	A_30_P01019280	chr8:91569369-91594119_R	chr8:91569601-91569542	mm|8qC3
521	A_30_P01019285	0.0162881	0.021642	1.3287	0.410012	Not Detected	Not Detected	A_30_P01019285	chr5:124697599-124700029_F	chr5:124699633-124699692	mm|5qF
522	A_30_P01019286	0.00886996	0.00913649	1.03005	0.0427124	Not Detected	Not Detected	A_30_P01019286	chr12:45415565-45423519_R
523	A_30_P01019302	0.0736642	0.0801183	1.08761	0.121167	Detected	Detected	A_30_P01019302	chr5:113594167-113645342_R	chr5:113626623-113626564	mm|5qF
524	A_30_P01019307	0.0157421	0.0105813	0.672166	-0.57311	Not Detected	Not Detected	A_30_P01019307	chr4:88583425-88584070_R	chr4:88583485-88583426	mm|4qC4
525	A_30_P01019311	0.00831205	0.00846048	1.01786	0.025536	Not Detected	Not Detected	A_30_P01019311	chr13:62364360-62381775_F	chr13:62376772-62376831	mm|13qB3
526	A_30_P01019313	0.00797633	0.0141387	1.77258	0.825847	Not Detected	Not Detected	A_30_P01019313	chr3:26982754-26983352_R	chr3:26983140-26983081	mm|3qA3
527	A_30_P01019320	0.381053	0.414578	1.08798	0.121652	Detected	Detected	A_30_P01019320	chr7:31709550-31723025_F	chr7:31710791-31710850	mm|7qB1
528	A_30_P01019322	0.0203785	0.0242493	1.18994	0.250894	Not Detected	Not Detected	A_30_P01019322	chr9:96635508-96654148_R	chr9:96646970-96646911	mm|9qE3.3
529	A_30_P01019326	0.00784582	0.0180558	2.30133	1.20247	Not Detected	Not Detected	A_30_P01019326	chr15:73455424-73477275_F	chr15:73469746-73469805	mm|15qD3
530	A_30_P01019328	0.533018	0.511512	0.959653	-0.0594159	Detected	Detected	A_30_P01019328	chr3:36280098-36347798_R	chr3:36347467-36347408	mm|3qB
531	A_30_P01019332	0.0428116	0.0456772	1.06694	0.0934743	Detected	Detected	A_30_P01019332	chr7:88668435-88674440_F	chr7:88674381-88674440	mm|7qD3
532	A_30_P01019349	0.0249727	0.0252904	1.01272	0.0182409	Not Detected	Not Detected	A_30_P01019349	chr13:99472132-99472291_F	chr13:99472134-99472193	mm|13qD1
533	A_30_P01019354	0.00933198	0.00961225	1.03003	0.0426904	Not Detected	Not Detected	A_30_P01019354	chr8:87504644-87513694_F	chr8:87512873-87512932	mm|8qC3
534	A_30_P01019356	0.016116	0.0282557	1.75327	0.810046	Not Detected	Not Detected	A_30_P01019356	chr14:65436123-65436905_R	chr14:65436568-65436509	mm|14qD1
535	A_30_P01019361	0.0817298	0.0790773	0.967545	-0.0475988	Detected	Detected	A_30_P01019361	chr4:130039725-130069550_R	chr4:130039950-130039891	mm|4qD2.2
536	A_30_P01019364	0.0162924	0.0179166	1.09969	0.137098	Not Detected	Not Detected	A_30_P01019364	chr13:112648658-112719303_R	chr13:112719069-112719010	mm|13qD2.2
537	A_30_P01019373	0.0122227	0.00779453	0.637711	-0.649026	Not Detected	Not Detected	A_30_P01019373	chr1:94077221-94091396_F	chr1:94090449-94090508	mm|1qD
538	A_30_P01019377	0.248289	0.223428	0.89987	-0.152211	Detected	Detected	A_30_P01019377	chr11:79551860-79552221_R	chr11:79552145-79552086	mm|11qB5
539	A_30_P01019380	0.124534	0.0805763	0.647025	-0.628107	Detected	Detected	A_30_P01019380	chr16:4867322-4874772_F	chr16:4872175-4872234	mm|16qA1
540	A_30_P01019383	0.0200903	0.015282	0.760667	-0.394664	Not Detected	Not Detected	A_30_P01019383	chr3:65729664-65731697_R	chr3:65729778-65729719	mm|3qE1
541	A_30_P01019388	0.0077425	0.0199065	2.57107	1.36237	Not Detected	Not Detected	A_30_P01019388	chr16:25517037-25531362_F	chr16:25527263-25527322	mm|16qB1
542	A_30_P01019391	0.00891754	0.00905376	1.01528	0.0218706	Not Detected	Not Detected	A_30_P01019391	chr16:91187988-91188416_R	chr16:91188268-91188209	mm|16qC3.3
543	A_30_P01019393	0.00926896	0.00950997	1.026	0.0370331	Not Detected	Not Detected	A_30_P01019393	chr1:121201987-121223410_R	chr1:121206348-121206289	mm|1qE2.3
544	A_30_P01019400	0.027033	0.00942446	0.348627	-1.52024	Not Detected	Not Detected	A_30_P01019400	chr16:94775095-94775634_F	chr16:94775458-94775517	mm|16qC4
545	A_30_P01019405	0.0205204	0.00875569	0.426682	-1.22877	Not Detected	Not Detected	A_30_P01019405	chrX:20381171-20381562_F	chrX:20381357-20381416	mm|XqA1.3
546	A_30_P01019412	0.00872957	0.00895446	1.02576	0.0366953	Not Detected	Not Detected	A_30_P01019412	chr7:131819366-131852866_R	chr7:131844784-131844725	mm|7qF3
547	A_30_P01019413	0.0312941	0.032696	1.0448	0.063226	Not Detected	Not Detected	A_30_P01019413	chr12:56564855-56565310_R	chr12:56564953-56564894	mm|12qC1
548	A_30_P01019414	0.0096448	0.00936163	0.97064	-0.0429925	Not Detected	Not Detected	A_30_P01019414	chr13:94187304-94188195_R	chr13:94187399-94187340	mm|13qC3
549	A_30_P01019416	0.00940296	0.0250666	2.66582	1.41458	Not Detected	Not Detected	A_30_P01019416	chr1:138518674-138521227_R	chr1:138518736-138518677	mm|1qE4
550	A_30_P01019417	0.0168027	0.0140882	0.838446	-0.254211	Not Detected	Not Detected	A_30_P01019417	chr3:145390505-145398253_F	chr3:145397952-145398011	mm|3qH2
551	A_30_P01019426	1.17911	1.14497	0.971045	-0.0423899	Detected	Detected	A_30_P01019426	chr5:113768412-113769110_R	chr5:113768472-113768413	mm|5qF
552	A_30_P01019429	0.011782	0.00869727	0.738183	-0.437949	Not Detected	Not Detected	A_30_P01019429	chr3:18521534-18522194_R	chr3:18521824-18521765	mm|3qA2
553	A_30_P01019433	0.00834311	0.00851704	1.02085	0.0297675	Not Detected	Not Detected	A_30_P01019433	chr3:121997064-122031218_F	chr3:122024583-122024642	mm|3qG1
554	A_30_P01019440	0.339516	0.399308	1.17611	0.23402	Detected	Detected	A_30_P01019440	chrX:120324027-120326909_R	chrX:120324210-120324151	mm|XqE3
555	A_30_P01019442	0.561658	0.474014	0.843955	-0.244761	Detected	Detected	A_30_P01019442	chr5:14943275-14944205_F	chr5:14944100-14944159	mm|5qA1
556	A_30_P01019443	0.271464	0.210172	0.774216	-0.369192	Detected	Detected	A_30_P01019443	chr2:176264400-176302925_F	chr2:176289231-176289290	mm|2qH4
557	A_30_P01019445	0.473985	0.388067	0.818732	-0.288536	Detected	Detected	A_30_P01019445	chr18:35967933-35986564_F
558	A_30_P01019446	0.0519985	0.0416473	0.800933	-0.320247	Detected	Not Detected	A_30_P01019446	chr13:114282250-114308950_R	chr13:114303966-114303907	mm|13qD2.2
559	A_30_P01019455	0.638812	0.708374	1.10889	0.149121	Detected	Detected	A_30_P01019455	chr11:95573399-95587949_F	chr11:95573953-95574012	mm|11qD
560	A_30_P01019456	0.0256572	0.0304285	1.18596	0.246058	Not Detected	Not Detected	A_30_P01019456	chr4:155560050-155570900_R	chr4:155569571-155569512	mm|4qE2
561	A_30_P01019457	0.0620423	0.0566795	0.913563	-0.130425	Detected	Detected	A_30_P01019457	chr15:73455424-73477275_R	chr15:73461307-73461248	mm|15qD3
562	A_30_P01019460	0.00876322	0.00902333	1.02968	0.0421985	Not Detected	Not Detected	A_30_P01019460	chr10:119960546-119979696_R	chr10:119965624-119965565	mm|10qD2
563	A_30_P01019461	4.53242	4.24255	0.936046	-0.0953483	Detected	Detected	A_30_P01019461	chr1:186560855-186563399_F	chr1:186563196-186563255	mm|1qH5
564	A_30_P01019468	1.6255	1.48051	0.910803	-0.134789	Detected	Detected	A_30_P01019468	chr3:62727150-62758225_F	chr3:62755889-62755948	mm|3qE1
565	A_30_P01019492	0.0107981	0.00787819	0.72959	-0.454843	Not Detected	Not Detected	A_30_P01019492	chr9:57959595-57966629_R	chr9:57959655-57959596	mm|9qB
566	A_30_P01019493	0.0317926	0.0400697	1.26034	0.333819	Not Detected	Not Detected	A_30_P01019493	chr1:75075500-75102200_R	chr1:75079392-75079333	mm|1qC3
567	A_30_P01019497	0.00752443	0.0127111	1.68931	0.756432	Not Detected	Not Detected	A_30_P01019497	chr7:48853209-48886010_R	chr7:48880158-48880099	mm|7qB3
568	A_30_P01019501	0.0309168	0.0535542	1.7322	0.792609	Not Detected	Detected	A_30_P01019501	chr14:121850951-121854978_R	chr14:121851116-121851057	mm|14qE5
569	A_30_P01019502	0.0135711	0.00755977	0.557048	-0.844126	Not Detected	Not Detected	A_30_P01019502	chr1:33893475-33903900_R	chr1:33896225-33896166	mm|1qB
570	A_30_P01019507	0.455245	0.311352	0.683921	-0.548098	Detected	Detected	A_30_P01019507	chr11:97457180-97487074_R	chr11:97484119-97484060	mm|11qD
571	A_30_P01019512	0.454513	0.448701	0.987213	-0.0185671	Detected	Detected	A_30_P01019512	chr4:141100989-141106639_R	chr4:141102357-141102298	mm|4qE1
572	A_30_P01019515	0.0101133	0.0170368	1.68458	0.752391	Not Detected	Not Detected	A_30_P01019515	chr19:14911511-14911831_R	chr19:14911768-14911709	mm|19qA
573	A_30_P01019518	0.00922032	0.00945722	1.02569	0.036599	Not Detected	Not Detected	A_30_P01019518	chr12:52944867-52971992_F	chr12:52966756-52966815	mm|12qC1
574	A_30_P01019527	0.0184891	0.00743798	0.402291	-1.31369	Not Detected	Not Detected	A_30_P01019527	chr13:28066579-28067179_F	chr13:28067059-28067118	mm|13qA3.1
575	A_30_P01019531	0.00847377	0.00867293	1.0235	0.0335144	Not Detected	Not Detected	A_30_P01019531	chr8:34646787-34680312_R	chr8:34650197-34650138	mm|8qA4
576	A_30_P01019534	0.202671	0.19595	0.966837	-0.0486551	Detected	Detected	A_30_P01019534	chr13:9818700-9824125_R	chr13:9819928-9819869	mm|13qA1
577	A_30_P01019536	0.0327615	0.0218422	0.666704	-0.584882	Not Detected	Not Detected	A_30_P01019536	chr18:83530624-83534486_R	chr18:83530779-83530720	mm|18qE3
578	A_30_P01019540	0.0090242	0.00929104	1.02957	0.0420399	Not Detected	Not Detected	A_30_P01019540	chr4:124127144-124334840_R	chr4:124200367-124200308	mm|4qD2.2
579	A_30_P01019552	0.00811433	0.00825534	1.01738	0.0248565	Not Detected	Not Detected	A_30_P01019552	chr15:36300306-36310544_R	chr15:36305157-36305098	mm|15qB3.1
580	A_30_P01019553	0.279016	0.276215	0.989959	-0.0145592	Detected	Detected	A_30_P01019553	chr4:40720362-40729687_F	chr4:40722510-40722569	mm|4qA5
581	A_30_P01019555	0.00909821	0.0100773	1.10762	0.147457	Not Detected	Not Detected	A_30_P01019555	chr17:27703181-27716306_F	chr17:27715570-27715629	mm|17qA3.3
582	A_30_P01019560	0.217083	0.215495	0.992684	-0.0105939	Detected	Detected	A_30_P01019560	chr1:42689799-42749799_F	chr1:42749189-42749248	mm|1qB
583	A_30_P01019565	7.45436	7.44244	0.998402	-0.0023079	Detected	Detected	A_30_P01019565	chr16:29942664-29948289_R	chr16:29946676-29946617	mm|16qB2
584	A_30_P01019572	0.00807011	0.00820904	1.01722	0.0246253	Not Detected	Not Detected	A_30_P01019572	chr15:79276925-79286500_F	chr15:79285923-79285982	mm|15qE1
585	A_30_P01019577	0.00805236	0.0082126	1.0199	0.028427	Not Detected	Not Detected	A_30_P01019577	chr13:65716675-65765575_F	chr13:65750524-65750583	mm|13qB3
586	A_30_P01019580	0.00949869	0.00983899	1.03583	0.0507817	Not Detected	Not Detected	A_30_P01019580	chr7:88131123-88136898_F	chr7:88134270-88134329	mm|7qD3
587	A_30_P01019583	0.168685	0.163352	0.968386	-0.0463457	Detected	Detected	A_30_P01019583	chr5:23195569-23218551_R	chr5:23204806-23204747	mm|5qA3
588	A_30_P01019590	0.0137533	0.00835845	0.607742	-0.71847	Not Detected	Not Detected	A_30_P01019590	chr12:3173375-3203075_R	chr12:3193340-3193281	mm|12qA1.1
589	A_30_P01019592	0.0351863	0.00783346	0.222628	-2.16729	Not Detected	Not Detected	A_30_P01019592	chr18:77291264-77299664_F	chr18:77296712-77296771	mm|18qE3
590	A_30_P01019598	0.649831	0.665408	1.02397	0.0341749	Detected	Detected	A_30_P01019598	chr14:105508625-105513462_R	chr14:105508888-105508829	mm|14qE2.3
591	A_30_P01019606	3.9756	4.11098	1.03405	0.0483093	Detected	Detected	A_30_P01019606	chr1:95871175-95886625_F	chr1:95883765-95883824	mm|1qD
592	A_30_P01019607	0.073099	0.0737554	1.00898	0.012897	Detected	Detected	A_30_P01019607	chr2:31001736-31006911_F	chr2:31002432-31002491	mm|2qB
593	A_30_P01019612	0.0279917	0.00981317	0.350575	-1.51221	Not Detected	Not Detected	A_30_P01019612	chr6:86776350-86799450_F	chr6:86799222-86799281	mm|6qD1
594	A_30_P01019616	0.231239	0.206071	0.891161	-0.166242	Detected	Detected	A_30_P01019616	chr10:126831225-126832253_F	chr10:126831827-126831886	mm|10qD3
595	A_30_P01019625	0.00789602	0.00795274	1.00718	0.0103276	Not Detected	Not Detected	A_30_P01019625	chr9:58301467-58323783_R	chr9:58304790-58304731	mm|9qB
596	A_30_P01019627	0.0125863	0.00914347	0.72646	-0.461046	Not Detected	Not Detected	A_30_P01019627	chrX:20389063-20389702_F	chrX:20389535-20389594	mm|XqA1.3
597	A_30_P01019632	0.0084899	0.00867047	1.02127	0.0303631	Not Detected	Not Detected	A_30_P01019632	chr3:85589154-85621215_R	chr3:85621213-85621154	mm|3qF1
598	A_30_P01019633	0.0756973	0.0262243	0.346437	-1.52934	Detected	Not Detected	A_30_P01019633	chr18:35977112-35977538_F	chr18:35977477-35977536	mm|18qB2
599	A_30_P01019634	0.0138416	0.0191571	1.38403	0.468874	Not Detected	Not Detected	A_30_P01019634	chr1:138567345-138578139_F	chr1:138571774-138571833	mm|1qE4
600	A_30_P01019645	0.679296	0.640596	0.943029	-0.0846252	Detected	Detected	A_30_P01019645	chr14:21029450-21049451_F	chr14:21040324-21040383	mm|14qA3
601	A_30_P01019646	15.2796	15.2705	0.999405	-0.0008592	Detected	Detected	A_30_P01019646	chr13:58474388-58487288_R	chr13:58483829-58483770	mm|13qB1
602	A_30_P01019649	0.0371784	0.025425	0.683864	-0.548218	Not Detected	Not Detected	A_30_P01019649	chr5:14923900-15062725_F	chr5:14948302-14948361	mm|5qA1
603	A_30_P01019652	0.00790634	0.00799698	1.01147	0.0164464	Not Detected	Not Detected	A_30_P01019652	chr1:92412246-92423471_F	chr1:92419303-92419362	mm|1qD
604	A_30_P01019655	0.0182011	0.00952762	0.523465	-0.933835	Not Detected	Not Detected	A_30_P01019655	chr19:16090063-16103160_R	chr19:16090287-16090228	mm|19qA
605	A_30_P01019656	0.00923766	0.00947519	1.02571	0.036628	Not Detected	Not Detected	A_30_P01019656	chr1:185808525-185826139_F	chr1:185826080-185826139	mm|1qH5
606	A_30_P01019659	0.0589319	0.0442763	0.751312	-0.412516	Detected	Detected	A_30_P01019659	chr4:40840725-40860875_F	chr4:40859202-40859261	mm|4qA5
607	A_30_P01019666	0.0496371	0.0550464	1.10898	0.149229	Detected	Detected	A_30_P01019666	chr7:134620707-134626739_F	chr7:134621608-134621667	mm|7qF3
608	A_30_P01019669	0.0208385	0.00977428	0.469048	-1.09219	Not Detected	Not Detected	A_30_P01019669	chrX:120324027-120326909_R	chrX:120324397-120324338	mm|XqE3
609	A_30_P01019671	0.0254737	0.0121711	0.477791	-1.06555	Not Detected	Not Detected	A_30_P01019671	chr9:58301467-58323783_R	chr9:58303855-58303796	mm|9qB
610	A_30_P01019674	0.00781152	0.00786959	1.00743	0.0106864	Not Detected	Not Detected	A_30_P01019674	chr7:57115122-57121735_R	chr7:57116446-57116387	mm|7qB5
611	A_30_P01019676	0.00903661	0.00921722	1.01999	0.0285493	Not Detected	Not Detected	A_30_P01019676	chrX:123306246-123307974_F	chrX:123306595-123306654	mm|XqE3
612	A_30_P01019681	0.0250592	0.00892639	0.356212	-1.48919	Not Detected	Not Detected	A_30_P01019681	chr13:98513868-98517366_R	chr13:98514146-98514087	mm|13qD1
613	A_30_P01019685	0.0330889	0.0241764	0.73065	-0.452748	Not Detected	Not Detected	A_30_P01019685	chr17:21177225-21187525_R	chr17:21178445-21178386	mm|17qA3.2
614	A_30_P01019689	0.0129596	0.00958608	0.73969	-0.435008	Not Detected	Not Detected	A_30_P01019689	chr2:60531602-60543635_R	chr2:60543613-60543554	mm|2qC1.2
615	A_30_P01019691	0.128488	0.109071	0.848883	-0.236362	Detected	Detected	A_30_P01019691	chr12:3199327-3200827_F	chr12:3200642-3200701	mm|12qA1.1
616	A_30_P01019693	0.00743279	0.00751492	1.01105	0.0158553	Not Detected	Not Detected	A_30_P01019693	chr14:72400656-72400887_F	chr14:72400768-72400827	mm|14qD2
617	A_30_P01019695	0.858801	0.901437	1.04965	0.0699024	Detected	Detected	A_30_P01019695	chr8:129102060-129109035_R	chr8:129106723-129106664	mm|8qE2
618	A_30_P01019696	0.0136241	0.0182121	1.33676	0.418738	Not Detected	Not Detected	A_30_P01019696	chr5:74340084-74346709_F	chr5:74342324-74342383	mm|5qC3.3
619	A_30_P01019700	0.0199592	0.0244293	1.22396	0.291554	Not Detected	Not Detected	A_30_P01019700	chr18:3003075-3016150_F	chr18:3005674-3005733	mm|18qA1
620	A_30_P01019704	0.0113199	0.0164713	1.45507	0.541091	Not Detected	Not Detected	A_30_P01019704	chr14:105987405-106063477_F	chr14:106020807-106020866	mm|14qE2.3
621	A_30_P01019708	0.0870026	0.0615284	0.707202	-0.499806	Detected	Detected	A_30_P01019708	chrX:20555593-20591971_F	chrX:20563200-20563259	mm|XqA1.3
622	A_30_P01019709	0.00885785	0.00907769	1.02482	0.0353689	Not Detected	Not Detected	A_30_P01019709	chr5:149765314-149771786_R	chr5:149766058-149765999	mm|5qG3
623	A_30_P01019715	0.115839	0.0669004	0.577531	-0.792029	Detected	Detected	A_30_P01019715	chr15:10697243-10699102_F	chr15:10699043-10699102	mm|15qA1
624	A_30_P01019723	0.0212898	0.00861782	0.404787	-1.30477	Not Detected	Not Detected	A_30_P01019723	chr7:26202452-26224557_F	chr7:26224376-26224435	mm|7qA3
625	A_30_P01019724	0.00975633	0.00865262	0.886872	-0.173202	Not Detected	Not Detected	A_30_P01019724	chr4:89032648-89133273_R	chr4:89109546-89109487	mm|4qC4
626	A_30_P01019725	0.152213	0.156099	1.02553	0.0363765	Detected	Detected	A_30_P01019725	chr1:141070245-141076841_R	chr1:141072126-141072067	mm|1qF
627	A_30_P01019726	0.217639	0.167531	0.769764	-0.377511	Detected	Detected	A_30_P01019726	chr16:64820905-64822069_R	chr16:64821020-64820961	mm|16qC1.3
628	A_30_P01019730	8.17225	8.81074	1.07813	0.10853	Detected	Detected	A_30_P01019730	chr4:13369325-13456750_F	chr4:13410286-13410345	mm|4qA1
629	A_30_P01019731	0.0086554	0.00887495	1.02537	0.0361393	Not Detected	Not Detected	A_30_P01019731	chr3:30032959-30079659_F	chr3:30049010-30049069	mm|3qA3
630	A_30_P01019732	0.0083037	0.00846346	1.01924	0.027493	Not Detected	Not Detected	A_30_P01019732	chr7:71221826-71222801_R	chr7:71222603-71222544	mm|7qC
631	A_30_P01019738	0.00802133	0.00926441	1.15497	0.207857	Not Detected	Not Detected	A_30_P01019738	chr11:22992716-23024484_R	chr11:23024421-23024362	mm|11qA3.2
632	A_30_P01019745	0.0090619	0.00931128	1.02752	0.0391657	Not Detected	Not Detected	A_30_P01019745	chr12:33611742-33638648_R	chr12:33627207-33627148	mm|12qA3
633	A_30_P01019746	0.0133063	0.0159089	1.19559	0.257722	Not Detected	Not Detected	A_30_P01019746	chr12:111617728-111665403_R	chr12:111621845-111621786	mm|12qF1
634	A_30_P01019747	0.00968872	0.0302254	3.11965	1.64138	Not Detected	Not Detected	A_30_P01019747	chr19:4209657-4210475_R	chr19:4209944-4209885	mm|19qA
635	A_30_P01019754	0.0076361	0.00772345	1.01144	0.0164089	Not Detected	Not Detected	A_30_P01019754	chr3:75451370-75459674_R	chr3:75452155-75452096	mm|3qE3
636	A_30_P01019757	0.0506378	0.0535878	1.05826	0.0816905	Detected	Detected	A_30_P01019757	chr7:26227170-26234328_R	chr7:26227571-26227512	mm|7qA3
637	A_30_P01019758	0.186222	0.137493	0.738329	-0.437664	Detected	Detected	A_30_P01019758	chr15:83266264-83294664_R	chr15:83280594-83280535	mm|15qE1
638	A_30_P01019763	0.0517106	0.0194465	0.376064	-1.41095	Detected	Not Detected	A_30_P01019763	chr16:92180800-92196850_F	chr16:92189362-92189421	mm|16qC4
639	A_30_P01019769	0.0465564	0.0417904	0.897628	-0.15581	Detected	Detected	A_30_P01019769	chr5:144517700-144526071_R	chr5:144525595-144525536	mm|5qG2
640	A_30_P01019772	1.13134	1.35857	1.20085	0.264053	Detected	Detected	A_30_P01019772	chr6:135294099-135300310_R	chr6:135299812-135299753	mm|6qG1
641	A_30_P01019779	0.47509	0.452444	0.952334	-0.0704612	Detected	Detected	A_30_P01019779	chr12:45418006-45418737_F	chr12:45418678-45418737	mm|12qB3
642	A_30_P01019781	0.00836189	0.0257193	3.07578	1.62095	Not Detected	Not Detected	A_30_P01019781	chr3:96104418-96141693_R	chr3:96134724-96134665	mm|3qF2.1
643	A_30_P01019782	0.00963883	0.00982869	1.0197	0.0281404	Not Detected	Not Detected	A_30_P01019782	chr1:87343550-87362900_F	chr1:87354366-87354425	mm|1qC5
644	A_30_P01019792	0.0195893	0.00917931	0.468588	-1.09361	Not Detected	Not Detected	A_30_P01019792	chr4:90877414-90917198_F	chr4:90916462-90916521	mm|4qC5
645	A_30_P01019794	0.075754	0.0563819	0.744276	-0.426091	Detected	Detected	A_30_P01019794	chr2:167388900-167402475_R	chr2:167399741-167399682	mm|2qH3
646	A_30_P01019796	0.0096227	0.00987939	1.02668	0.037981	Not Detected	Not Detected	A_30_P01019796	chr2:129402701-129403112_R	chr2:129402931-129402872	mm|2qF1
647	A_30_P01019797	0.0619968	0.0476261	0.768202	-0.380441	Detected	Not Detected	A_30_P01019797	chr19:5001448-5001810_R	chr19:5001671-5001612	mm|19qA
648	A_30_P01019807	0.00861387	0.00878023	1.01931	0.027597	Not Detected	Not Detected	A_30_P01019807	chr17:32035750-32056000_R	chr17:32045043-32044984	mm|17qB1
649	A_30_P01019808	0.0132867	0.00871882	0.656207	-0.607777	Not Detected	Not Detected	A_30_P01019808	chr10:56151791-56184966_F	chr10:56159602-56159661	mm|10qB4
650	A_30_P01019812	0.0269817	0.02324	0.861323	-0.215374	Not Detected	Not Detected	A_30_P01019812	chr5:20459718-20462031_F	chr5:20461244-20461303	mm|5qA3
651	A_30_P01019816	0.00828779	0.00840356	1.01397	0.0200134	Not Detected	Not Detected	A_30_P01019816	chr3:30064327-30064680_R	chr3:30064387-30064328	mm|3qA3
652	A_30_P01019818	0.00791681	0.0080166	1.0126	0.0180711	Not Detected	Not Detected	A_30_P01019818	chr11:96175764-96176029_F	chr11:96175970-96176029	mm|11qD
653	A_30_P01019821	0.00829882	0.00838149	1.00996	0.0143009	Not Detected	Not Detected	A_30_P01019821	chr9:98854207-98855598_R	chr9:98854275-98854216	mm|9qE3.3
654	A_30_P01019823	0.321075	0.305585	0.951754	-0.0713387	Detected	Detected	A_30_P01019823	chr3:87764926-87769766_R	chr3:87765002-87764943	mm|3qF1
655	A_30_P01019825	0.323103	0.184951	0.572421	-0.804852	Detected	Detected	A_30_P01019825	chr15:79764481-79809909_F	chr15:79801504-79801563	mm|15qE1
656	A_30_P01019830	0.300436	0.272775	0.907929	-0.139349	Detected	Detected	A_30_P01019830	chrX:50087925-50101700_F	chrX:50097844-50097903	mm|XqA5
657	A_30_P01019831	0.0089132	0.00915609	1.02725	0.038789	Not Detected	Not Detected	A_30_P01019831	chr18:38302523-38302756_R	chr18:38302750-38302691	mm|18qB3
658	A_30_P01019834	0.142757	0.132275	0.926578	-0.110016	Detected	Detected	A_30_P01019834	chr1:85156338-85167730_R	chr1:85160938-85160879	mm|1qC5
659	A_30_P01019844	0.283818	0.202161	0.712289	-0.489465	Detected	Detected	A_30_P01019844	chr12:33808493-33829143_F	chr12:33827246-33827305	mm|12qA3
660	A_30_P01019855	0.00789833	0.0304004	3.84897	1.94447	Not Detected	Not Detected	A_30_P01019855	chr12:55401761-55418611_F	chr12:55416062-55416121	mm|12qC1
661	A_30_P01019857	0.00865375	0.00880972	1.01802	0.025771	Not Detected	Not Detected	A_30_P01019857	chr1:194659312-194661407_R	chr1:194659429-194659370	mm|1qH6
662	A_30_P01019859	0.00949748	0.00972207	1.02365	0.0337183	Not Detected	Not Detected	A_30_P01019859	chr7:113768215-113783490_F	chr7:113780668-113780727	mm|7qE3
663	A_30_P01019860	0.00892593	0.00916461	1.02674	0.0380712	Not Detected	Not Detected	A_30_P01019860	chr8:41730287-41746862_R	chr8:41736520-41736461	mm|8qA4
664	A_30_P01019863	0.0201306	0.00916478	0.455267	-1.13521	Not Detected	Not Detected	A_30_P01019863	chr17:17492400-17507525_F	chr17:17506879-17506938	mm|17qA3.2
665	A_30_P01019864	0.00731322	0.00840319	1.14904	0.20043	Not Detected	Not Detected	A_30_P01019864	chr15:102920547-102933472_R	chr15:102926206-102926147	mm|15qF3
666	A_30_P01019872	0.00949409	0.0185041	1.94901	0.962744	Not Detected	Not Detected	A_30_P01019872	chr8:128933150-128943375_F	chr8:128935208-128935267	mm|8qE2
667	A_30_P01019875	0.00828306	0.00844179	1.01916	0.027384	Not Detected	Not Detected	A_30_P01019875	chr5:110182844-110228345_R	chr5:110183320-110183261	mm|5qF
668	A_30_P01019877	0.0239577	0.0296359	1.23701	0.306853	Not Detected	Not Detected	A_30_P01019877	chr17:6495982-6514626_R	chr17:6506072-6506013	mm|17qA1
669	A_30_P01019881	0.00731036	0.00737809	1.00927	0.0133057	Not Detected	Not Detected	A_30_P01019881	chr3:117995784-117996372_F	chr3:117996249-117996308	mm|3qG1
670	A_30_P01019882	0.0277112	0.0143479	0.517766	-0.949627	Not Detected	Not Detected	A_30_P01019882	chr16:45014806-45029475_F	chr16:45027197-45027256	mm|16qB5
671	A_30_P01019883	0.0418878	0.0441614	1.05428	0.0762529	Detected	Detected	A_30_P01019883	chr2:155289631-155292565_R	chr2:155290223-155290164	mm|2qH1
672	A_30_P01019885	0.0900285	0.0971959	1.07961	0.110514	Detected	Detected	A_30_P01019885	chr14:65433420-65434061_R	chr14:65433540-65433481	mm|14qD1
673	A_30_P01019886	0.00749911	0.0104953	1.39954	0.484951	Not Detected	Not Detected	A_30_P01019886	chr17:26911397-26917047_R
674	A_30_P01019891	0.185106	0.148392	0.801658	-0.318942	Detected	Detected	A_30_P01019891	chr18:73863912-73864665_F	chr18:73864475-73864534	mm|18qE2
675	A_30_P01019894	0.0710507	0.0505666	0.711698	-0.490664	Detected	Detected	A_30_P01019894	chr8:59994074-60002058_R
676	A_30_P01019895	0.262905	0.316504	1.20387	0.267682	Detected	Detected	A_30_P01019895	chr14:61240427-61325677_R	chr14:61261883-61261824	mm|14qD1
677	A_30_P01019898	0.218807	0.200846	0.917914	-0.123569	Detected	Detected	A_30_P01019898	chr2:130697320-130729670_R	chr2:130706796-130706737	mm|2qF1
678	A_30_P01019903	0.00886706	0.0178302	2.01084	1.0078	Not Detected	Not Detected	A_30_P01019903	chr17:79042382-79052046_R	chr17:79048853-79048794	mm|17qE3
679	A_30_P01019904	0.0218594	0.0284613	1.30202	0.380748	Not Detected	Not Detected	A_30_P01019904	chr17:13185488-13187031_R	chr17:13185607-13185548	mm|17qA1
680	A_30_P01019905	0.00763757	0.00770542	1.00888	0.012759	Not Detected	Not Detected	A_30_P01019905	chr8:91530286-91530495_R	chr8:91530458-91530399	mm|8qC3
681	A_30_P01019907	0.817306	1.09977	1.3456	0.428249	Detected	Detected	A_30_P01019907	chr13:76326228-76332632_F	chr13:76327221-76327280	mm|13qC1
682	A_30_P01019912	26.4685	26.1989	0.989817	-0.0147667	Detected	Detected	A_30_P01019912	chr17:39960567-39992817_R	chr17:39980356-39980297	mm|17qB1
683	A_30_P01019919	0.00861416	0.00879136	1.02057	0.029376	Not Detected	Not Detected	A_30_P01019919	chrX:20376867-20377837_F	chrX:20377778-20377837	mm|XqA1.3
684	A_30_P01019921	0.0445778	0.0312138	0.70021	-0.514141	Detected	Not Detected	A_30_P01019921	chr1:164595106-164601906_F	chr1:164601756-164601815	mm|1qH2.1
685	A_30_P01019928	0.0373919	0.00776976	0.207793	-2.26678	Not Detected	Not Detected	A_30_P01019928	chr12:83271350-83357214_F	chr12:83336455-83336514	mm|12qD1
686	A_30_P01019936	0.0352528	0.0277586	0.787415	-0.344804	Not Detected	Not Detected	A_30_P01019936	chr11:53592946-53637922_R	chr11:53597232-53597173	mm|11qB1.3
687	A_30_P01019939	0.0198437	0.029415	1.48234	0.567872	Not Detected	Not Detected	A_30_P01019939	chr8:49853937-49874087_F	chr8:49862797-49862856	mm|8qB1.2
688	A_30_P01019948	0.15456	0.148443	0.960424	-0.058257	Detected	Detected	A_30_P01019948	chr8:4325209-4348788_F	chr8:4348589-4348648	mm|8qA1.1
689	A_30_P01019953	0.00876302	0.00899825	1.02684	0.0382166	Not Detected	Not Detected	A_30_P01019953	chr17:46058814-46059304_F	chr17:46059101-46059160	mm|17qC
690	A_30_P01019957	0.00809634	0.0081288	1.00401	0.0057717	Not Detected	Not Detected	A_30_P01019957	chr17:13220550-13236900_R	chr17:13227606-13227547	mm|17qA1
691	A_30_P01019966	0.00862877	0.00877927	1.01744	0.0249454	Not Detected	Not Detected	A_30_P01019966	chr6:119798500-119817050_F	chr6:119807180-119807239	mm|6qF1
692	A_30_P01019972	0.0207865	0.0196394	0.944815	-0.0818965	Not Detected	Not Detected	A_30_P01019972	chr3:127037711-127111912_R	chr3:127037904-127037845	mm|3qG2
693	A_30_P01019976	0.00888101	0.00908185	1.02261	0.0322626	Not Detected	Not Detected	A_30_P01019976	chr8:44232164-44266991_F	chr8:44250354-44250413	mm|8qA4
694	A_30_P01019982	0.00842889	0.00856262	1.01587	0.0227094	Not Detected	Not Detected	A_30_P01019982	chr10:72726649-72799726_R	chr10:72745856-72745797	mm|10qB5.3
695	A_30_P01019985	0.280656	0.275652	0.982172	-0.0259528	Detected	Detected	A_30_P01019985	chr4:12159175-12175725_R	chr4:12160276-12160217	mm|4qA1
696	A_30_P01019986	1.1403	1.2314	1.07989	0.110884	Detected	Detected	A_30_P01019986	chr4:133368314-133380210_R	chr4:133376815-133376756	mm|4qD3
697	A_30_P01019988	0.28482	0.265004	0.930427	-0.104035	Detected	Detected	A_30_P01019988	chr5:31862823-31871445_F	chr5:31869278-31869337	mm|5qB1
698	A_30_P01019989	0.00766823	0.00774679	1.01024	0.014705	Not Detected	Not Detected	A_30_P01019989	chr11:95359115-95369547_R
699	A_30_P01019991	0.0126756	0.0334097	2.63575	1.39822	Not Detected	Not Detected	A_30_P01019991	chr14:19295319-19310619_R	chr14:19296314-19296255	mm|14qA2
700	A_30_P01019994	0.0248003	0.0144941	0.584432	-0.774892	Not Detected	Not Detected	A_30_P01019994	chrX:73008593-73009966_R	chrX:73008653-73008594	mm|XqA7.3
701	A_30_P01019997	0.0175186	0.00838116	0.478416	-1.06366	Not Detected	Not Detected	A_30_P01019997	chr15:6915910-6915980_R	chr15:6915970-6915911	mm|15qA1
702	A_30_P01020000	0.0100604	0.0161594	1.60624	0.683684	Not Detected	Not Detected	A_30_P01020000	chr2:181022680-181027214_R	chr2:181026801-181026742	mm|2qH4
703	A_30_P01020001	0.0406925	0.0212265	0.521631	-0.938898	Detected	Not Detected	A_30_P01020001	chr12:53669892-53710742_F	chr12:53672671-53672730	mm|12qC1
704	A_30_P01020003	1.74322	1.55016	0.889249	-0.16934	Detected	Detected	A_30_P01020003	chr14:77511189-77522852_F	chr14:77511610-77511669	mm|14qD3
705	A_30_P01020004	0.0655148	0.0448159	0.684057	-0.547811	Detected	Detected	A_30_P01020004	chr4:133212951-133214017_R	chr4:133213792-133213733	mm|4qD3
706	A_30_P01020006	0.00892818	0.00921602	1.03224	0.045778	Not Detected	Not Detected	A_30_P01020006	chr12:111287772-111333890_R	chr12:111325559-111325500	mm|12qF1
707	A_30_P01020009	0.00935911	0.0201975	2.15806	1.10973	Not Detected	Not Detected	A_30_P01020009	chr13:112717680-112733330_F	chr13:112727917-112727976	mm|13qD2.2
708	A_30_P01020010	0.00774791	0.00780863	1.00784	0.0112627	Not Detected	Not Detected	A_30_P01020010	chr12:25866632-25874507_F	chr12:25874385-25874444	mm|12qA1.3
709	A_30_P01020013	0.542334	0.462645	0.853064	-0.229275	Detected	Detected	A_30_P01020013	chrX:120963050-120963598_F	chrX:120963094-120963153	mm|XqE3
710	A_30_P01020019	0.197928	0.14814	0.748455	-0.418012	Detected	Detected	A_30_P01020019	chr11:112898724-113062945_R	chr11:112899535-112899476	mm|11qE2
711	A_30_P01020025	0.00956785	0.00871514	0.910878	-0.13467	Not Detected	Not Detected	A_30_P01020025	chr11:22510175-22522025_R	chr11:22516321-22516262	mm|11qA3.2
712	A_30_P01020028	0.00926394	0.0169394	1.82854	0.870688	Not Detected	Not Detected	A_30_P01020028	chr10:56151791-56184966_R
713	A_30_P01020029	0.0265707	0.0226107	0.850964	-0.232829	Not Detected	Not Detected	A_30_P01020029	chr13:99890903-99892577_R	chr13:99891037-99890978	mm|13qD1
714	A_30_P01020034	0.0114231	0.0422486	3.69852	1.88695	Not Detected	Not Detected	A_30_P01020034	chr18:78188082-78194070_F	chr18:78192358-78192417	mm|18qE3
715	A_30_P01020038	0.00802016	0.0247268	3.08308	1.62437	Not Detected	Not Detected	A_30_P01020038	chr4:132641388-132645061_F	chr4:132644071-132644130	mm|4qD2.3
716	A_30_P01020039	0.025626	0.0139421	0.544059	-0.878164	Not Detected	Not Detected	A_30_P01020039	chr18:35970772-35971449_F	chr18:35971258-35971317	mm|18qB2
717	A_30_P01020041	0.00854212	0.00867963	1.0161	0.0230393	Not Detected	Not Detected	A_30_P01020041	chr7:128400874-128439363_F	chr7:128439281-128439340	mm|7qF2
718	A_30_P01020046	0.00967104	0.0099846	1.03242	0.0460344	Not Detected	Not Detected	A_30_P01020046	chr19:56580315-56592490_R	chr19:56586842-56586783	mm|19qD2
719	A_30_P01020050	0.00976244	0.0100089	1.02524	0.0359687	Not Detected	Not Detected	A_30_P01020050	chr2:11454222-11456321_R	chr2:11454863-11454804	mm|2qA1
720	A_30_P01020058	0.00824161	0.00836961	1.01553	0.0222347	Not Detected	Not Detected	A_30_P01020058	chr11:69195483-69195857_R	chr11:69195738-69195679	mm|11qB3
721	A_30_P01020075	4.7558	5.35369	1.12572	0.170847	Detected	Detected	A_30_P01020075	chr9:14460976-14488051_F	chr9:14484789-14484848	mm|9qA2
722	A_30_P01020083	0.00847066	0.00860307	1.01563	0.022377	Not Detected	Not Detected	A_30_P01020083	chr3:70581406-70614856_F	chr3:70606219-70606278	mm|3qE2
723	A_30_P01020091	0.00770241	0.00781139	1.01415	0.0202695	Not Detected	Not Detected	A_30_P01020091	chrX:58387887-58429166_F	chrX:58429021-58429080	mm|XqA6
724	A_30_P01020095	0.0073208	0.00738896	1.00931	0.01337	Not Detected	Not Detected	A_30_P01020095	chrX:131558071-131594875_R	chrX:131558131-131558072	mm|XqE3
725	A_30_P01020100	0.00858115	0.00871391	1.01547	0.0221491	Not Detected	Not Detected	A_30_P01020100	chr2:116802549-116803286_R	chr2:116802710-116802651	mm|2qE5
726	A_30_P01020104	0.00859877	0.00874071	1.01651	0.0236187	Not Detected	Not Detected	A_30_P01020104	chr3:30059174-30060808_R	chr3:30059349-30059290	mm|3qA3
727	A_30_P01020106	0.00823523	0.0083686	1.0162	0.023178	Not Detected	Not Detected	A_30_P01020106	chr2:27628702-27628903_R	chr2:27628849-27628790	mm|2qA3
728	A_30_P01020107	0.014619	0.00757796	0.518365	-0.947958	Not Detected	Not Detected	A_30_P01020107	chr17:7793350-7871100_F	chr17:7823844-7823903	mm|17qA1
729	A_30_P01020110	0.0439228	0.0409965	0.933377	-0.0994677	Not Detected	Not Detected	A_30_P01020110	chr5:110424250-110443025_R	chr5:110425609-110425550	mm|5qF
730	A_30_P01020112	0.0694265	0.0642776	0.925836	-0.111171	Detected	Detected	A_30_P01020112	chr1:88398169-88398354_F	chr1:88398204-88398263	mm|1qD
731	A_30_P01020118	0.00757995	0.00767552	1.01261	0.018075	Not Detected	Not Detected	A_30_P01020118	chr4:128727332-128735227_F	chr4:128731800-128731859	mm|4qD2.2
732	A_30_P01020122	0.00818937	0.00953387	1.16418	0.219311	Not Detected	Not Detected	A_30_P01020122	chr8:50456266-50587338_F	chr8:50548599-50548658	mm|8qB1.2
733	A_30_P01020124	0.0101033	0.0112903	1.11748	0.160254	Not Detected	Not Detected	A_30_P01020124	chr15:96984422-97000322_R	chr15:96990690-96990631	mm|15qF1
734	A_30_P01020127	0.0181306	0.00995316	0.548969	-0.865202	Not Detected	Not Detected	A_30_P01020127	chr11:69193873-69194307_F	chr11:69194185-69194244	mm|11qB3
735	A_30_P01020128	21.6671	20.544	0.948169	-0.0767833	Detected	Detected	A_30_P01020128	chr4:141527564-141547339_F	chr4:141532840-141532899	mm|4qE1
736	A_30_P01020139	0.0151347	0.0368742	2.4364	1.28475	Not Detected	Not Detected	A_30_P01020139	chr1:152001112-152012796_R	chr1:152007845-152007786	mm|1qG1
737	A_30_P01020141	0.00879984	0.00900932	1.02381	0.033941	Not Detected	Not Detected	A_30_P01020141	chr2:10237649-10287591_F	chr2:10285042-10285101	mm|2qA1
738	A_30_P01020142	0.0302477	0.0274151	0.906354	-0.141853	Not Detected	Not Detected	A_30_P01020142	chr4:98943050-98959998_F	chr4:98946771-98946830	mm|4qC6
739	A_30_P01020149	0.315929	0.336286	1.06444	0.0900879	Detected	Detected	A_30_P01020149	chr2:77807600-77836075_F	chr2:77819299-77819358	mm|2qC3
740	A_30_P01020154	0.048109	0.0233718	0.485809	-1.04154	Detected	Not Detected	A_30_P01020154	chr9:51905865-51911474_F	chr9:51911370-51911429	mm|9qA5.3
741	A_30_P01020155	0.0731362	0.0660176	0.902667	-0.147735	Detected	Detected	A_30_P01020155	chr7:140018492-140019064_R	chr7:140018983-140018924	mm|7qF3
742	A_30_P01020159	0.0154719	0.00751469	0.4857	-1.04186	Not Detected	Not Detected	A_30_P01020159	chr11:6796679-6797670_F	chr11:6796683-6796742	mm|11qA1
743	A_30_P01020163	0.0752126	0.0716232	0.952276	-0.070549	Detected	Detected	A_30_P01020163	chrX:157038750-157039018_F	chrX:157038772-157038831	mm|XqF4
744	A_30_P01020168	0.157513	0.265363	1.6847	0.752495	Detected	Detected	A_30_P01020168	chr14:70483555-70484159_F	chr14:70484011-70484070	mm|14qD2
745	A_30_P01020169	0.498794	0.559182	1.12107	0.164872	Detected	Detected	A_30_P01020169	chr10:117021051-117038683_R	chr10:117032073-117032014	mm|10qD2
746	A_30_P01020170	0.00807347	0.00811733	1.00543	0.0078154	Not Detected	Not Detected	A_30_P01020170	chr3:45081952-45092352_F	chr3:45085266-45085325	mm|3qB
747	A_30_P01020171	0.0505655	0.0238641	0.471944	-1.08331	Detected	Not Detected	A_30_P01020171	chr14:65720392-65769859_R
748	A_30_P01020173	0.00748159	0.00756463	1.0111	0.015924	Not Detected	Not Detected	A_30_P01020173	chr16:38043218-38088355_R	chr16:38058681-38058622	mm|16qB3
749	A_30_P01020178	0.0284008	0.0184959	0.651246	-0.618725	Not Detected	Not Detected	A_30_P01020178	chr5:137411861-137413010_F	chr5:137412935-137412994	mm|5qG2
750	A_30_P01020182	0.00803633	0.00817647	1.01744	0.024941	Not Detected	Not Detected	A_30_P01020182	chr18:79286360-79304510_F	chr18:79303620-79303679	mm|18qE3
751	A_30_P01020184	0.0088291	0.00904908	1.02492	0.0355055	Not Detected	Not Detected	A_30_P01020184	chr1:121971906-121988306_F	chr1:121984862-121984921	mm|1qE2.3
752	A_30_P01020195	0.00879075	0.0089981	1.02359	0.0336333	Not Detected	Not Detected	A_30_P01020195	chrX:100756245-100819095_R	chrX:100756346-100756287	mm|XqD
753	A_30_P01020196	0.0414902	0.035524	0.856204	-0.223973	Not Detected	Not Detected	A_30_P01020196	chr18:35967933-35986564_R
754	A_30_P01020197	0.0093734	0.00960332	1.02453	0.0349603	Not Detected	Not Detected	A_30_P01020197	chr1:152001112-152012796_F	chr1:152007809-152007868	mm|1qG1
755	A_30_P01020200	0.00799028	0.0187057	2.34105	1.22716	Not Detected	Not Detected	A_30_P01020200	chrX:120819096-120820227_R	chrX:120819964-120819905	mm|XqE3
756	A_30_P01020201	0.0215936	0.00922552	0.427234	-1.2269	Not Detected	Not Detected	A_30_P01020201	chr2:25774411-25783757_F	chr2:25783698-25783757	mm|2qA3
757	A_30_P01020208	0.00818499	0.00829131	1.01299	0.0186204	Not Detected	Not Detected	A_30_P01020208	chr8:70603786-70604243_R	chr8:70603982-70603923	mm|8qB3.3
758	A_30_P01020209	0.0244049	0.0232518	0.952752	-0.0698273	Not Detected	Not Detected	A_30_P01020209	chr18:5119300-5181600_R	chr18:5160570-5160511	mm|18qA1
759	A_30_P01020212	0.0483132	0.0525293	1.08727	0.120706	Detected	Detected	A_30_P01020212	chr17:15357376-15385701_R	chr17:15368372-15368313	mm|17qA2
760	A_30_P01020215	0.0153908	0.0104359	0.678061	-0.560514	Not Detected	Not Detected	A_30_P01020215	chr16:44720170-44723911_R	chr16:44720290-44720231	mm|16qB4
761	A_30_P01020217	0.0121633	0.00796766	0.655058	-0.610305	Not Detected	Not Detected	A_30_P01020217	chr15:12122307-12122758_F	chr15:12122428-12122487	mm|15qA1
762	A_30_P01020218	0.0124458	0.00970218	0.779555	-0.359277	Not Detected	Not Detected	A_30_P01020218	chr10:83364590-83364873_F	chr10:83364754-83364813	mm|10qC1
763	A_30_P01020219	0.0425345	0.0528709	1.24301	0.313839	Not Detected	Detected	A_30_P01020219	chr15:43363046-43364763_F	chr15:43364262-43364321	mm|15qB3.2
764	A_30_P01020220	0.0115951	0.00808691	0.697444	-0.519852	Not Detected	Not Detected	A_30_P01020220	chr2:175908275-175927625_F	chr2:175918530-175918589	mm|2qH4
765	A_30_P01020227	0.00941733	0.0253899	2.69609	1.43087	Not Detected	Not Detected	A_30_P01020227	chr13:28898970-28901714_R	chr13:28899293-28899234	mm|13qA3.1
766	A_30_P01020231	0.021808	0.0138315	0.63424	-0.656898	Not Detected	Not Detected	A_30_P01020231	chr11:79531768-79532127_F	chr11:79531928-79531987	mm|11qB5
767	A_30_P01020233	0.0100975	0.00795963	0.788278	-0.343224	Not Detected	Not Detected	A_30_P01020233	chr18:47690173-47697423_R	chr18:47694260-47694201	mm|18qC
768	A_30_P01020234	0.00845414	0.0498511	5.89665	2.5599	Not Detected	Detected	A_30_P01020234	chr3:93159107-93159613_F	chr3:93159500-93159559	mm|3qF2.1
769	A_30_P01020239	0.0328425	0.0296194	0.901864	-0.149018	Not Detected	Not Detected	A_30_P01020239	chr9:65368908-65377592_R	chr9:65369029-65368970	mm|9qC
770	A_30_P01020245	0.078501	0.07115	0.906358	-0.141847	Detected	Detected	A_30_P01020245	chr5:143196275-143207575_F	chr5:143203966-143204025	mm|5qG2
771	A_30_P01020246	0.00836676	0.00847992	1.01353	0.019382	Not Detected	Not Detected	A_30_P01020246	chr17:26911397-26917047_R
772	A_30_P01020249	0.0193654	0.0117932	0.608979	-0.715535	Not Detected	Not Detected	A_30_P01020249	chr7:149108190-149123890_F	chr7:149112817-149112876	mm|7qF5
773	A_30_P01020259	0.00878803	0.00896664	1.02032	0.0290284	Not Detected	Not Detected	A_30_P01020259	chr12:73838608-73862621_F	chr12:73847987-73848046	mm|12qC3
774	A_30_P01020264	1.38999	1.49952	1.0788	0.109429	Detected	Detected	A_30_P01020264	chr17:95255725-95272425_R	chr17:95257908-95257849	mm|17qE5
775	A_30_P01020272	0.00874213	0.00892885	1.02136	0.0304899	Not Detected	Not Detected	A_30_P01020272	chr15:33980641-33981135_F	chr15:33980655-33980714	mm|15qB3.1
776	A_30_P01020277	0.0771745	0.0909586	1.17861	0.237087	Detected	Detected	A_30_P01020277	chr17:8025086-8026227_R	chr17:8025287-8025228	mm|17qA1
777	A_30_P01020292	0.00755151	0.0076242	1.00963	0.0138213	Not Detected	Not Detected	A_30_P01020292	chr17:29380426-29380827_R	chr17:29380603-29380544	mm|17qA3.3
778	A_30_P01020294	0.00958212	0.00992414	1.03569	0.0505972	Not Detected	Not Detected	A_30_P01020294	chr12:110896603-110940553_F	chr12:110923171-110923230	mm|12qF1
779	A_30_P01020298	1.3652	1.39848	1.02438	0.0347481	Detected	Detected	A_30_P01020298	chr15:78404840-78412046_R	chr15:78412033-78411974	mm|15qE1
780	A_30_P01020300	0.0354324	0.0228423	0.644674	-0.633358	Not Detected	Not Detected	A_30_P01020300	chr9:37063322-37063718_F	chr9:37063490-37063549	mm|9qA4
781	A_30_P01020301	0.738229	0.701027	0.949606	-0.0745983	Detected	Detected	A_30_P01020301	chr14:103751075-103769725_F	chr14:103759457-103759516	mm|14qE2.3
782	A_30_P01020306	5.80841	8.63176	1.48608	0.57151	Detected	Detected	A_30_P01020306	chr14:22267795-22319045_F
783	A_30_P01020307	4.77713	5.07007	1.06132	0.0858593	Detected	Detected	A_30_P01020307	chr15:85298353-85298992_F	chr15:85298793-85298852	mm|15qE2
784	A_30_P01020310	0.0592558	0.0487437	0.822598	-0.281741	Detected	Detected	A_30_P01020310	chr13:78341864-78375825_F	chr13:78343047-78343106	mm|13qC1
785	A_30_P01020313	0.00928438	0.00952282	1.02568	0.0365834	Not Detected	Not Detected	A_30_P01020313	chr13:38757503-38767928_F	chr13:38766219-38766278	mm|13qA3.3
786	A_30_P01020314	0.200516	0.165298	0.82436	-0.278653	Detected	Detected	A_30_P01020314	chr2:168606645-168621395_R	chr2:168614536-168614477	mm|2qH3
787	A_30_P01020315	0.0694449	0.047031	0.677241	-0.562259	Detected	Detected	A_30_P01020315	chr9:13349094-13352732_F	chr9:13352536-13352595	mm|9qA1
788	A_30_P01020319	0.190551	0.19203	1.00776	0.0111575	Detected	Detected	A_30_P01020319	chr9:70017793-70045355_F	chr9:70039824-70039883	mm|9qD
789	A_30_P01020328	0.00967466	0.00995978	1.02947	0.0419021	Not Detected	Not Detected	A_30_P01020328	chr18:84737058-84737644_F	chr18:84737207-84737266	mm|18qE4
790	A_30_P01020334	0.00751193	0.0075806	1.00914	0.0131302	Not Detected	Not Detected	A_30_P01020334	chr13:23488256-23488626_F	chr13:23488486-23488545	mm|13qA3.1
791	A_30_P01020340	0.0142215	0.0239542	1.68437	0.752205	Not Detected	Not Detected	A_30_P01020340	chr9:121206619-121273344_F	chr9:121206850-121206909	mm|9qF4
792	A_30_P01020342	0.00891048	0.00914668	1.02651	0.037745	Not Detected	Not Detected	A_30_P01020342	chr4:63915086-63937637_R	chr4:63915942-63915883	mm|4qC1
793	A_30_P01020350	0.00914996	0.0094157	1.02904	0.0413036	Not Detected	Not Detected	A_30_P01020350	chr13:111417495-111432841_F	chr13:111417551-111417610	mm|13qD2.2
794	A_30_P01020354	0.0101854	0.00932716	0.915738	-0.126993	Not Detected	Not Detected	A_30_P01020354	chr1:64232564-64349617_R	chr1:64232991-64232932	mm|1qC2
795	A_30_P01020356	0.215476	0.259408	1.20389	0.267699	Detected	Detected	A_30_P01020356	chr15:38630866-38640611_F	chr15:38633521-38633580	mm|15qB3.1
796	A_30_P01020358	0.028676	0.0621917	2.16877	1.11688	Not Detected	Detected	A_30_P01020358	chr7:3338500-3360725_R
797	A_30_P01020362	0.0144593	0.0200438	1.38623	0.471163	Not Detected	Not Detected	A_30_P01020362	chr12:4469975-4482792_F	chr12:4482713-4482772	mm|12qA1.1
798	A_30_P01020366	0.00734182	0.0123486	1.68196	0.750141	Not Detected	Not Detected	A_30_P01020366	chr16:44717531-44724206_F	chr16:44723933-44723992	mm|16qB4
799	A_30_P01020367	11.7552	13.4388	1.14323	0.193113	Detected	Detected	A_30_P01020367	chr14:77042348-77042645_R	chr14:77042543-77042484	mm|14qD3
800	A_30_P01020374	0.0076054	0.00768988	1.01111	0.0159376	Not Detected	Not Detected	A_30_P01020374	chr8:111766396-111772271_F	chr8:111769377-111769436	mm|8qD3
801	A_30_P01020378	0.0181613	0.0134722	0.741807	-0.430883	Not Detected	Not Detected	A_30_P01020378	chr4:146889650-146904300_F	chr4:146892846-146892905	mm|4qE1
802	A_30_P01020383	0.822417	0.810647	0.985688	-0.0207968	Detected	Detected	A_30_P01020383	chr6:47687025-47728525_F	chr6:47690093-47690152	mm|6qB2.3
803	A_30_P01020385	0.0918217	0.0886015	0.96493	-0.0515031	Detected	Detected	A_30_P01020385	chr18:38478632-38482159_F	chr18:38482067-38482126	mm|18qB3
804	A_30_P01020390	0.343906	0.254518	0.740079	-0.434248	Detected	Detected	A_30_P01020390	chr3:68867193-68876128_F	chr3:68875111-68875170	mm|3qE1
805	A_30_P01020392	0.184361	0.194705	1.05611	0.078754	Detected	Detected	A_30_P01020392	chr11:76400207-76434732_R	chr11:76402769-76402710	mm|11qB5
806	A_30_P01020394	0.00791459	0.00854652	1.07984	0.110821	Not Detected	Not Detected	A_30_P01020394	chr5:124485370-124502361_R	chr5:124502347-124502288	mm|5qF
807	A_30_P01020396	0.054247	0.071494	1.31793	0.398279	Detected	Detected	A_30_P01020396	chr12:81719382-81731865_F	chr12:81730146-81730205	mm|12qD1
808	A_30_P01020410	0.0126961	0.00934159	0.735786	-0.442642	Not Detected	Not Detected	A_30_P01020410	chr3:83120454-83152078_F	chr3:83151988-83152047	mm|3qE3
809	A_30_P01020417	0.0528127	0.0811816	1.53716	0.620269	Detected	Detected	A_30_P01020417	chr15:73475785-73482471_F	chr15:73475814-73475873	mm|15qD3
810	A_30_P01020418	0.0246646	0.0239552	0.971236	-0.042106	Not Detected	Not Detected	A_30_P01020418	chr3:3030146-3033623_F	chr3:3032761-3032820	mm|3qA1
811	A_30_P01020419	0.00892908	0.0125569	1.40629	0.491895	Not Detected	Not Detected	A_30_P01020419	chr3:57414750-57427825_F	chr3:57418519-57418578	mm|3qD
812	A_30_P01020420	0.0735394	0.0868839	1.18146	0.240572	Detected	Detected	A_30_P01020420	chr10:116814196-116920696_R	chr10:116814588-116814529	mm|10qD2
813	A_30_P01020426	0.252951	0.199551	0.788891	-0.342102	Detected	Detected	A_30_P01020426	chr19:6268793-6276607_R	chr19:6269643-6269584	mm|19qA
814	A_30_P01020431	0.0114626	0.00820068	0.715431	-0.483115	Not Detected	Not Detected	A_30_P01020431	chr3:51784862-51793999_F	chr3:51793921-51793980	mm|3qC
815	A_30_P01020436	0.260587	0.251835	0.966412	-0.0492892	Detected	Detected	A_30_P01020436	chr4:146507925-146532650_R	chr4:146531517-146531458	mm|4qE1
816	A_30_P01020442	0.0122412	0.00781837	0.638691	-0.646811	Not Detected	Not Detected	A_30_P01020442	chr15:92174226-92201201_F	chr15:92197253-92197312	mm|15qE3
817	A_30_P01020444	0.00849747	0.0149109	1.75475	0.811264	Not Detected	Not Detected	A_30_P01020444	chr14:65720392-65769859_R
818	A_30_P01020445	0.00858498	0.00876636	1.02113	0.0301633	Not Detected	Not Detected	A_30_P01020445	chr2:92582386-92599365_F	chr2:92599169-92599228	mm|2qE1
819	A_30_P01020448	0.00900487	0.00924414	1.02657	0.0378328	Not Detected	Not Detected	A_30_P01020448	chr2:77152807-77155092_R	chr2:77154937-77154878	mm|2qC3
820	A_30_P01020449	0.190477	0.163327	0.857462	-0.221856	Detected	Detected	A_30_P01020449	chr12:17888352-17907493_F	chr12:17888662-17888721	mm|12qA1.2
821	A_30_P01020455	0.00793025	0.00799161	1.00774	0.0111198	Not Detected	Not Detected	A_30_P01020455	chr6:86425510-86450160_F	chr6:86446639-86446698	mm|6qD1
822	A_30_P01020460	0.00818398	0.00828984	1.01294	0.0185427	Not Detected	Not Detected	A_30_P01020460	chr9:31873801-31874407_F	chr9:31874228-31874287	mm|9qA4
823	A_30_P01020464	0.853844	0.772498	0.904729	-0.144442	Detected	Detected	A_30_P01020464	chr5:52461266-52541416_R	chr5:52506800-52506741	mm|5qC1
824	A_30_P01020467	10.0157	10.0103	0.999461	-0.0007772	Detected	Detected	A_30_P01020467	chr11:120079199-120130099_F	chr11:120098636-120098695	mm|11qE2
825	A_30_P01020469	0.0192722	0.0152763	0.792658	-0.335229	Not Detected	Not Detected	A_30_P01020469	chr4:140609589-140614789_R	chr4:140613994-140613935	mm|4qD3
826	A_30_P01020476	41.1168	41.6945	1.01405	0.0201313	Detected	Detected	A_30_P01020476	chrX:18744367-18853992_F	chrX:18814996-18815055	mm|XqA1.3
827	A_30_P01020478	0.232841	0.243508	1.04581	0.0646253	Detected	Detected	A_30_P01020478	chr7:16584852-16657252_F	chr7:16647443-16647502	mm|7qA2
828	A_30_P01020480	0.00917455	0.010469	1.14109	0.190417	Not Detected	Not Detected	A_30_P01020480	chr1:164595106-164601906_R	chr1:164600851-164600792	mm|1qH2.1
829	A_30_P01020482	0.0394354	0.0349471	0.886186	-0.174318	Not Detected	Not Detected	A_30_P01020482	chr1:133841295-133841645_F	chr1:133841449-133841508	mm|1qE4
830	A_30_P01020483	0.0224606	0.0223703	0.995977	-0.0058154	Not Detected	Not Detected	A_30_P01020483	chr15:66685663-66686113_R	chr15:66685855-66685796	mm|15qD2
831	A_30_P01020484	0.0715948	0.0312579	0.436595	-1.19563	Detected	Not Detected	A_30_P01020484	chr17:5798656-5802900_F	chr17:5798701-5798760	mm|17qA1
832	A_30_P01020487	1.15739	1.22442	1.05791	0.081214	Detected	Detected	A_30_P01020487	chr2:167404245-167414345_R	chr2:167404806-167404747	mm|2qH3
833	A_30_P01020489	0.00813008	0.00816461	1.00425	0.0061145	Not Detected	Not Detected	A_30_P01020489	chr3:52206874-52207385_F	chr3:52207229-52207288	mm|3qC
834	A_30_P01020495	0.0469803	0.0304196	0.647496	-0.627057	Not Detected	Not Detected	A_30_P01020495	chr4:40194362-40202712_R	chr4:40202215-40202156	mm|4qA5
835	A_30_P01020504	0.00857542	0.00960324	1.11986	0.163315	Not Detected	Not Detected	A_30_P01020504	chr3:62895551-62896444_R	chr3:62895731-62895672	mm|3qE1
836	A_30_P01020514	92.3067	89.1732	0.966054	-0.0498245	Detected	Detected	A_30_P01020514	chr17:39983902-39985688_F	chr17:39985629-39985688	mm|17qB1
837	A_30_P01020518	0.00843765	0.0123583	1.46467	0.550572	Not Detected	Not Detected	A_30_P01020518	chr9:78104935-78116974_F	chr9:78116774-78116833	mm|9qE1
838	A_30_P01020522	0.0284604	0.0317282	1.11482	0.156812	Not Detected	Not Detected	A_30_P01020522	chr14:65720392-65769859_R
839	A_30_P01020523	4.50211	5.05003	1.1217	0.165691	Detected	Detected	A_30_P01020523	chr11:6421951-6429173_R	chr11:6428115-6428056	mm|11qA1
840	A_30_P01020531	0.00776576	0.0113676	1.46381	0.549727	Not Detected	Not Detected	A_30_P01020531	chr3:60288326-60288925_R	chr3:60288688-60288629	mm|3qD
841	A_30_P01020533	0.0625419	0.0759695	1.2147	0.280597	Detected	Detected	A_30_P01020533	chr9:106170918-106177894_F	chr9:106177470-106177529	mm|9qF1
842	A_30_P01020534	0.138166	0.12948	0.937133	-0.0936742	Detected	Detected	A_30_P01020534	chr6:47595238-47601893_R	chr6:47601791-47601732	mm|6qB2.3
843	A_30_P01020536	0.00965859	0.00987447	1.02235	0.0318917	Not Detected	Not Detected	A_30_P01020536	chr7:4827340-4863315_R	chr7:4850374-4850315	mm|7qA1
844	A_30_P01020538	0.128589	0.124309	0.966714	-0.0488395	Detected	Detected	A_30_P01020538	chrX:120819096-120820227_R	chrX:120819156-120819097	mm|XqE3
845	A_30_P01020540	0.00837896	0.00852246	1.01713	0.024499	Not Detected	Not Detected	A_30_P01020540	chr12:9117250-9128800_F	chr12:9125280-9125339	mm|12qA1.1
846	A_30_P01020541	0.00728739	0.0102472	1.40616	0.491757	Not Detected	Not Detected	A_30_P01020541	chr2:71576218-71603818_R	chr2:71581885-71581826	mm|2qC2
847	A_30_P01020542	0.00820717	0.00837546	1.02051	0.0292847	Not Detected	Not Detected	A_30_P01020542	chr5:26333765-26338143_F	chr5:26338040-26338099	mm|5qB1
848	A_30_P01020543	0.111233	0.0888193	0.798495	-0.324644	Detected	Detected	A_30_P01020543	chr5:35893909-35899497_R	chr5:35897120-35897061	mm|5qB3
849	A_30_P01020545	0.173875	0.202235	1.1631	0.21798	Detected	Detected	A_30_P01020545	chr13:62703974-62725544_R	chr13:62704531-62704472	mm|13qB3
850	A_30_P01020547	0.049568	0.0606803	1.22418	0.291821	Detected	Detected	A_30_P01020547	chr2:167388900-167402475_F	chr2:167400912-167400971	mm|2qH3
851	A_30_P01020548	0.00814354	0.00820377	1.0074	0.0106303	Not Detected	Not Detected	A_30_P01020548	chr13:94725285-94725556_F	chr13:94725292-94725351	mm|13qD1
852	A_30_P01020549	0.0986186	0.0849331	0.861227	-0.215534	Detected	Detected	A_30_P01020549	chr13:62580825-62596425_R	chr13:62588501-62588442	mm|13qB3
853	A_30_P01020550	0.00822778	0.00834631	1.01441	0.0206356	Not Detected	Not Detected	A_30_P01020550	chr13:28490070-28492645_R	chr13:28490400-28490341	mm|13qA3.1
854	A_30_P01020554	0.0126429	0.0161802	1.27979	0.355905	Not Detected	Not Detected	A_30_P01020554	chr18:78190463-78235438_R	chr18:78210868-78210809	mm|18qE3
855	A_30_P01020560	0.0739985	0.077709	1.05014	0.0705847	Detected	Detected	A_30_P01020560	chr9:65376063-65390480_F	chr9:65384110-65384169	mm|9qC
856	A_30_P01020564	0.0764652	0.0769053	1.00576	0.0082803	Detected	Detected	A_30_P01020564	chr4:129479254-129480362_R	chr4:129480152-129480093	mm|4qD2.2
857	A_30_P01020569	0.0689812	0.0697307	1.01087	0.0155911	Detected	Detected	A_30_P01020569	chr8:119090566-119097735_F	chr8:119095331-119095390	mm|8qE1
858	A_30_P01020570	42.2655	42.976	1.01681	0.024051	Detected	Detected	A_30_P01020570	chr12:73838608-73862621_F	chr12:73862399-73862458	mm|12qC3
859	A_30_P01020571	0.0993341	0.0842998	0.848649	-0.23676	Detected	Detected	A_30_P01020571	chr2:48826955-48827592_F	chr2:48827454-48827513	mm|2qC1.1
860	A_30_P01020575	0.00819585	0.00836401	1.02052	0.0293012	Not Detected	Not Detected	A_30_P01020575	chr19:7458725-7474825_R	chr19:7465675-7465616	mm|19qA
861	A_30_P01020578	0.231626	0.249709	1.07807	0.10845	Detected	Detected	A_30_P01020578	chr1:193815525-193825775_R	chr1:193816904-193816845	mm|1qH6
862	A_30_P01020579	0.00934902	0.0126497	1.35305	0.436212	Not Detected	Not Detected	A_30_P01020579	chr5:22056218-22206995_F	chr5:22200649-22200708	mm|5qA3
863	A_30_P01020580	0.0184254	0.00858837	0.466115	-1.10124	Not Detected	Not Detected	A_30_P01020580	chr2:151992806-152025456_R	chr2:152021301-152021242	mm|2qG3
864	A_30_P01020595	0.0094638	0.0127894	1.35141	0.434462	Not Detected	Not Detected	A_30_P01020595	chr13:28477490-28985604_F	chr13:28975280-28975339	mm|13qA3.1
865	A_30_P01020597	0.0160095	0.019092	1.19254	0.254043	Not Detected	Not Detected	A_30_P01020597	chr8:124355710-124401160_F	chr8:124398160-124398219	mm|8qE1
866	A_30_P01020598	0.00778455	0.0143342	1.84137	0.880776	Not Detected	Not Detected	A_30_P01020598	chr1:161973754-162006639_R	chr1:162006526-162006467	mm|1qH2.1
867	A_30_P01020602	0.0114837	0.0112927	0.983365	-0.0242009	Not Detected	Not Detected	A_30_P01020602	chr7:48854599-48868579_F	chr7:48858845-48858904	mm|7qB3
868	A_30_P01020603	0.00823218	0.00834677	1.01392	0.0199437	Not Detected	Not Detected	A_30_P01020603	chr18:54115625-54123729_F	chr18:54117238-54117297	mm|18qD2
869	A_30_P01020605	0.0078158	0.00791501	1.01269	0.0181974	Not Detected	Not Detected	A_30_P01020605	chr10:69819062-69871640_R	chr10:69833931-69833872	mm|10qB5.3
870	A_30_P01020611	0.00843514	0.00863948	1.02422	0.0345317	Not Detected	Not Detected	A_30_P01020611	chr13:94190118-94190496_R	chr13:94190244-94190185	mm|13qC3
871	A_30_P01020613	0.0616212	0.0436885	0.708985	-0.496172	Detected	Not Detected	A_30_P01020613	chr9:61076051-61076314_R	chr9:61076111-61076052	mm|9qB
872	A_30_P01020614	0.418778	0.450483	1.07571	0.105287	Detected	Detected	A_30_P01020614	chr4:119967625-119978325_F	chr4:119975860-119975919	mm|4qD2.2
873	A_30_P01020620	0.00876378	0.00896381	1.02283	0.0325599	Not Detected	Not Detected	A_30_P01020620	chr13:98635795-98646617_R	chr13:98635915-98635856	mm|13qD1
874	A_30_P01020622	0.0083524	0.00851913	1.01996	0.0285155	Not Detected	Not Detected	A_30_P01020622	chr8:15580278-15583962_R	chr8:15583528-15583469	mm|8qA1.1
875	A_30_P01020627	0.292453	0.301007	1.02925	0.0415959	Detected	Detected	A_30_P01020627	chr3:87757295-87774970_F
876	A_30_P01020637	0.0258644	0.0130532	0.50468	-0.98656	Not Detected	Not Detected	A_30_P01020637	chr11:48603904-48611829_F	chr11:48607834-48607893	mm|11qB1.2
877	A_30_P01020638	0.0570154	0.0476865	0.83638	-0.257769	Detected	Detected	A_30_P01020638	chr15:61984389-62102500_R	chr15:62007442-62007383	mm|15qD1
878	A_30_P01020642	0.0320184	0.00981334	0.306491	-1.70609	Not Detected	Not Detected	A_30_P01020642	chr13:59969950-59989725_F	chr13:59977561-59977620	mm|13qB2
879	A_30_P01020646	0.00928176	0.00965347	1.04005	0.0566492	Not Detected	Not Detected	A_30_P01020646	chr5:33779273-33780113_R	chr5:33779358-33779299	mm|5qB1
880	A_30_P01020650	0.0106738	0.00875412	0.820151	-0.286038	Not Detected	Not Detected	A_30_P01020650	chr8:13200727-13207714_F	chr8:13200845-13200904	mm|8qA1.1
881	A_30_P01020656	0.00891051	0.00910262	1.02156	0.030774	Not Detected	Not Detected	A_30_P01020656	chr1:108657255-108667405_F	chr1:108657464-108657523	mm|1qE2.1
882	A_30_P01020659	0.0229035	0.0235982	1.03033	0.043108	Not Detected	Not Detected	A_30_P01020659	chr5:35492530-35492959_R	chr5:35492593-35492534	mm|5qB2
883	A_30_P01020661	0.812754	0.837911	1.03095	0.0439777	Detected	Detected	A_30_P01020661	chr17:64022100-64063525_F	chr17:64051789-64051848	mm|17qE1.1
884	A_30_P01020664	0.00818316	0.00829482	1.01365	0.019553	Not Detected	Not Detected	A_30_P01020664	chr15:60732209-60732822_R	chr15:60732425-60732366	mm|15qD1
885	A_30_P01020666	0.132863	0.135322	1.01851	0.0264568	Detected	Detected	A_30_P01020666	chr4:94121118-94148348_R	chr4:94127417-94127358	mm|4qC5
886	A_30_P01020670	0.00837958	0.00844896	1.00828	0.0118952	Not Detected	Not Detected	A_30_P01020670	chr12:23420304-23420859_R	chr12:23420555-23420496	mm|12qA1.3
887	A_30_P01020671	0.00864184	0.00881295	1.0198	0.028287	Not Detected	Not Detected	A_30_P01020671	chr18:60789616-60807973_R	chr18:60807909-60807850	mm|18qE1
888	A_30_P01020672	0.341456	0.393278	1.15177	0.203851	Detected	Detected	A_30_P01020672	chrX:18734106-18744367_R	chrX:18734168-18734109	mm|XqA1.3
889	A_30_P01020673	0.00921803	0.00960509	1.04199	0.0593406	Not Detected	Not Detected	A_30_P01020673	chr1:193875525-193978800_F	chr1:193958269-193958328	mm|1qH6
890	A_30_P01020675	0.0235591	0.00944571	0.400937	-1.31855	Not Detected	Not Detected	A_30_P01020675	chr16:23534663-23535172_F	chr16:23534806-23534865	mm|16qB1
891	A_30_P01020677	3.2933	2.88659	0.876505	-0.190166	Detected	Detected	A_30_P01020677	chr19:5771425-5848475_F	chr19:5844965-5845024	mm|19qA
892	A_30_P01020685	0.00786726	0.0128594	1.63455	0.708891	Not Detected	Not Detected	A_30_P01020685	chr4:116791819-116798263_R	chr4:116797214-116797155	mm|4qD1
893	A_30_P01020687	0.00774865	0.00786034	1.01442	0.020648	Not Detected	Not Detected	A_30_P01020687	chr9:35112668-35113346_F	chr9:35112669-35112728	mm|9qA4
894	A_30_P01020689	0.00743088	0.0075059	1.0101	0.0144921	Not Detected	Not Detected	A_30_P01020689	chr18:82934418-82935002_F	chr18:82934943-82935002	mm|18qE3
895	A_30_P01020692	0.00768629	0.00776835	1.01067	0.015319	Not Detected	Not Detected	A_30_P01020692	chr10:62812866-62831016_R	chr10:62829569-62829510	mm|10qB4
896	A_30_P01020694	0.00948452	0.00980487	1.03378	0.0479235	Not Detected	Not Detected	A_30_P01020694	chr1:38892041-38893543_R	chr1:38892187-38892128	mm|1qB
897	A_30_P01020696	0.0179071	0.00820351	0.458115	-1.12622	Not Detected	Not Detected	A_30_P01020696	chrX:150159252-150181275_R	chrX:150160228-150160169	mm|XqF3
898	A_30_P01020701	0.0164418	0.0192842	1.17288	0.230052	Not Detected	Not Detected	A_30_P01020701	chr13:19611679-19620954_R	chr13:19617951-19617892	mm|13qA2
899	A_30_P01020702	0.00933825	0.0172866	1.85116	0.888432	Not Detected	Not Detected	A_30_P01020702	chr13:21860993-21862345_F	chr13:21862285-21862344	mm|13qA3.1
900	A_30_P01020706	0.00849207	0.00866865	1.02079	0.0296915	Not Detected	Not Detected	A_30_P01020706	chr8:10913790-10928696_R	chr8:10928572-10928513	mm|8qA1.1
901	A_30_P01020712	0.00924603	0.00941742	1.01854	0.0264985	Not Detected	Not Detected	A_30_P01020712	chr8:74348539-74378200_R	chr8:74354430-74354371	mm|8qB3.3
902	A_30_P01020714	0.417956	0.376267	0.900256	-0.151593	Detected	Detected	A_30_P01020714	chr5:75389503-75396250_R	chr5:75395915-75395856	mm|5qC3.3
903	A_30_P01020716	0.164669	0.201378	1.22293	0.290337	Detected	Detected	A_30_P01020716	chr15:83181291-83197750_R	chr15:83188021-83187962	mm|15qE1
904	A_30_P01020719	0.954727	0.8107	0.849143	-0.235921	Detected	Detected	A_30_P01020719	chr17:29374758-29387733_F
905	A_30_P01020720	23.0083	24.4526	1.06277	0.0878325	Detected	Detected	A_30_P01020720	chr16:32309935-32328234_R	chr16:32326033-32325974	mm|16qB3
906	A_30_P01020723	0.0684513	0.0421872	0.616309	-0.698274	Detected	Not Detected	A_30_P01020723	chr1:87613025-87631604_F	chr1:87614775-87614834	mm|1qC5
907	A_30_P01020725	0.275452	0.29891	1.08516	0.117909	Detected	Detected	A_30_P01020725	chr16:14803358-14819925_R	chr16:14817070-14817011	mm|16qA1
908	A_30_P01020728	0.00780405	0.00793272	1.01649	0.023592	Not Detected	Not Detected	A_30_P01020728	TSIX	chrX:100679738-100679797	mm|XqD
909	A_30_P01020732	0.0373221	0.0145875	0.390854	-1.3553	Not Detected	Not Detected	A_30_P01020732	chr14:26077008-26277280_R	chr14:26261466-26261407	mm|14qA3
910	A_30_P01020745	0.00778836	0.0078791	1.01165	0.0167106	Not Detected	Not Detected	A_30_P01020745	chr17:74595885-74597555_R	chr17:74597194-74597135	mm|17qE2
911	A_30_P01020748	1.1999	1.07894	0.899196	-0.153292	Detected	Detected	A_30_P01020748	chr18:35975361-35975672_F	chr18:35975398-35975457	mm|18qB2
912	A_30_P01020749	0.166939	0.124852	0.74789	-0.419102	Detected	Detected	A_30_P01020749	chr17:46989233-46990845_R	chr17:46989644-46989585	mm|17qC
913	A_30_P01020753	0.0106039	0.00940799	0.887216	-0.172642	Not Detected	Not Detected	A_30_P01020753	chrX:11684504-11685304_F	chrX:11684604-11684663	mm|XqA1.1
914	A_30_P01020759	0.0107514	0.0169834	1.57964	0.659596	Not Detected	Not Detected	A_30_P01020759	chr13:103101941-103102362_F	chr13:103102234-103102293	mm|13qD1
915	A_30_P01020769	0.753285	0.691726	0.918278	-0.122996	Detected	Detected	A_30_P01020769	chr19:5771425-5848475_F	chr19:5845052-5845111	mm|19qA
916	A_30_P01020772	0.00768413	0.00778086	1.01259	0.018047	Not Detected	Not Detected	A_30_P01020772	chr5:136129679-136148860_R	chr5:136131903-136131844	mm|5qG2
917	A_30_P01020774	0.00751431	0.0075852	1.00943	0.0135457	Not Detected	Not Detected	A_30_P01020774	chr10:69831647-69831983_F	chr10:69831803-69831862	mm|10qB5.3
918	A_30_P01020800	4.40699	4.24727	0.963759	-0.053255	Detected	Detected	A_30_P01020800	chr18:47313842-47315840_F	chr18:47315368-47315427	mm|18qC
919	A_30_P01020813	0.00801169	0.00813634	1.01556	0.0222744	Not Detected	Not Detected	A_30_P01020813	chr7:6108350-6119600_R
920	A_30_P01020819	0.159305	0.134968	0.847229	-0.239176	Detected	Detected	A_30_P01020819	chr8:122997422-122998001_F	chr8:122997862-122997921	mm|8qE1
921	A_30_P01020822	0.00992754	0.0214383	2.15947	1.11068	Not Detected	Not Detected	A_30_P01020822	chr12:110909258-110913909_F	chr12:110913620-110913679	mm|12qF1
922	A_30_P01020827	0.016709	0.0190628	1.14087	0.190136	Not Detected	Not Detected	A_30_P01020827	chr6:131263850-131314850_R	chr6:131272418-131272359	mm|6qF3
923	A_30_P01020836	0.00906474	0.00930914	1.02696	0.038382	Not Detected	Not Detected	A_30_P01020836	chr15:102926581-102932542_R	chr15:102926964-102926905	mm|15qF3
924	A_30_P01020839	0.0192006	0.0076771	0.399836	-1.32252	Not Detected	Not Detected	A_30_P01020839	chr17:15226181-15250333_R	chr17:15226882-15226823	mm|17qA2
925	A_30_P01020843	0.211584	0.214991	1.0161	0.0230494	Detected	Detected	A_30_P01020843	chr1:45569500-45580900_F	chr1:45577233-45577292	mm|1qC1.1
926	A_30_P01020845	0.179571	0.164795	0.917714	-0.123884	Detected	Detected	A_30_P01020845	chr14:61321789-61325711_F	chr14:61321802-61321861	mm|14qD1
927	A_30_P01020846	0.0433408	0.0478187	1.10332	0.141849	Detected	Detected	A_30_P01020846	chr11:6748267-6818192_R	chr11:6759395-6759336	mm|11qA1
928	A_30_P01020850	0.00765312	0.0077276	1.00973	0.0139718	Not Detected	Not Detected	A_30_P01020850	chr7:46705675-46735750_R	chr7:46722760-46722701	mm|7qB3
929	A_30_P01020852	0.20504	0.204736	0.998516	-0.0021424	Detected	Detected	A_30_P01020852	chr9:41137539-41353289_R	chr9:41242453-41242394	mm|9qA5.1
930	A_30_P01020853	0.278137	0.248846	0.894686	-0.160546	Detected	Detected	A_30_P01020853	chr13:52678544-52680308_F	chr13:52680035-52680094	mm|13qA5
931	A_30_P01020857	0.00819683	0.00837153	1.02131	0.0304245	Not Detected	Not Detected	A_30_P01020857	chr9:36509939-36515389_F	chr9:36512043-36512102	mm|9qA4
932	A_30_P01020864	0.00834662	0.0222482	2.66554	1.41443	Not Detected	Not Detected	A_30_P01020864	chr10:97196521-97207471_F	chr10:97203040-97203099	mm|10qC3
933	A_30_P01020866	0.00818555	0.0582007	7.11018	2.82989	Not Detected	Detected	A_30_P01020866	chr15:38630866-38640611_R	chr15:38637162-38637103	mm|15qB3.1
934	A_30_P01020868	0.00922194	0.00946082	1.0259	0.0368955	Not Detected	Not Detected	A_30_P01020868	chr2:94017095-94019092_R	chr2:94017242-94017183	mm|2qE1
935	A_30_P01020878	3.16124	2.76258	0.873893	-0.194471	Detected	Detected	A_30_P01020878	chr11:102983499-102994170_F	chr11:102994107-102994166	mm|11qE1
936	A_30_P01020880	0.0246832	0.0150475	0.609626	-0.714005	Not Detected	Not Detected	A_30_P01020880	chr14:55671783-55680316_R	chr14:55679130-55679071	mm|14qC3
937	A_30_P01020882	0.0557217	0.0366044	0.656916	-0.60622	Detected	Not Detected	A_30_P01020882	chrX:98673447-98673874_F	chrX:98673639-98673698	mm|XqD
938	A_30_P01020886	0.00727081	0.00733978	1.00949	0.01362	Not Detected	Not Detected	A_30_P01020886	chrX:98989930-98994344_F	chrX:98993445-98993504	mm|XqD
939	A_30_P01020890	0.00771537	0.00779264	1.01002	0.0143772	Not Detected	Not Detected	A_30_P01020890	chr7:66926500-66952100_F	chr7:66928846-66928905	mm|7qC
940	A_30_P01020895	0.0461588	0.0339331	0.735139	-0.44391	Detected	Not Detected	A_30_P01020895	chrX:20555593-20591971_R	chrX:20563338-20563279	mm|XqA1.3
941	A_30_P01020897	0.00896565	0.00921409	1.02771	0.0394324	Not Detected	Not Detected	A_30_P01020897	chr10:92550314-92577555_R	chr10:92566313-92566254	mm|10qC2
942	A_30_P01020899	0.0877718	0.0701096	0.798771	-0.324146	Detected	Detected	A_30_P01020899	chr1:139847592-139848243_F	chr1:139847960-139848019	mm|1qE4
943	A_30_P01020900	0.0742248	0.0848679	1.14339	0.193318	Detected	Detected	A_30_P01020900	chr6:140639450-140662200_R	chr6:140653742-140653683	mm|6qG2
944	A_30_P01020902	1.55846	0.919238	0.589839	-0.761606	Detected	Detected	A_30_P01020902	chr10:93774693-93893616_F	chr10:93893522-93893581	mm|10qC2
945	A_30_P01020911	0.00816044	0.00829346	1.0163	0.0233276	Not Detected	Not Detected	A_30_P01020911	chr6:128397450-128398394_F	chr6:128397798-128397857	mm|6qF3
946	A_30_P01020922	2.22998	2.13572	0.957729	-0.0623112	Detected	Detected	A_30_P01020922	chrX:91000651-91005855_R	chrX:91000908-91000849	mm|XqC3
947	A_30_P01020925	0.718347	0.626177	0.871691	-0.198111	Detected	Detected	A_30_P01020925	chr17:5795893-5835243_R	chr17:5800395-5800336	mm|17qA1
948	A_30_P01020926	0.546713	0.498902	0.912549	-0.132027	Detected	Detected	A_30_P01020926	chr3:60292527-60292880_R	chr3:60292587-60292528	mm|3qD
949	A_30_P01020927	0.0087606	0.00898905	1.02608	0.037139	Not Detected	Not Detected	A_30_P01020927	chr9:113648970-113715170_F	chr9:113650183-113650242	mm|9qF3
950	A_30_P01020933	0.00825389	0.00829808	1.00535	0.0077046	Not Detected	Not Detected	A_30_P01020933	chr17:84044664-84072489_F	chr17:84055684-84055743	mm|17qE4
951	A_30_P01020935	20.5206	18.0649	0.880331	-0.183882	Detected	Detected	A_30_P01020935	chr19:5798135-5800557_R	chr19:5798315-5798256	mm|19qA
952	A_30_P01020936	0.255807	0.163506	0.63918	-0.645707	Detected	Detected	A_30_P01020936	chr15:41288197-41522572_R	chr15:41485179-41485120	mm|15qB3.1
953	A_30_P01020937	64.44	63.904	0.991682	-0.01205	Detected	Detected	A_30_P01020937	chr2:167085700-167117795_R	chr2:167106920-167106861	mm|2qH3
954	A_30_P01020947	0.18365	0.164295	0.894608	-0.160673	Detected	Detected	A_30_P01020947	chr4:16144314-16144967_F	chr4:16144395-16144454	mm|4qA2
955	A_30_P01020954	0.0106769	0.00886335	0.830142	-0.26857	Not Detected	Not Detected	A_30_P01020954	chr8:108120629-108123201_F	chr8:108123005-108123064	mm|8qD3
956	A_30_P01020956	0.0102033	0.0126705	1.24181	0.31244	Not Detected	Not Detected	A_30_P01020956	chr9:7214753-7217212_F	chr9:7216450-7216509	mm|9qA1
957	A_30_P01020959	0.0613499	0.0570852	0.930486	-0.103944	Detected	Detected	A_30_P01020959	chr12:82495575-82516300_R	chr12:82500864-82500805	mm|12qD1
958	A_30_P01020960	0.304314	0.274229	0.901138	-0.150179	Detected	Detected	A_30_P01020960	chr17:29183003-29217681_R	chr17:29207297-29207238	mm|17qA3.3
959	A_30_P01020964	0.0484958	0.0339652	0.700375	-0.513801	Detected	Not Detected	A_30_P01020964	chr5:119945358-119962612_F	chr5:119957083-119957142	mm|5qF
960	A_30_P01020969	0.008099	0.008162	1.00778	0.011179	Not Detected	Not Detected	A_30_P01020969	chr7:143759700-143760147_R	chr7:143760141-143760082	mm|7qF3
961	A_30_P01020973	0.00865965	0.00884647	1.02157	0.0307935	Not Detected	Not Detected	A_30_P01020973	chr5:106982442-107045717_R	chr5:106987084-106987025	mm|5qE5
962	A_30_P01020975	7.29826	7.72976	1.05912	0.0828704	Detected	Detected	A_30_P01020975	chr8:72663625-72673010_F	chr8:72672456-72672515	mm|8qB3.3
963	A_30_P01020987	0.0159309	0.0191816	1.20405	0.267898	Not Detected	Not Detected	A_30_P01020987	chr12:16833551-16901804_R
964	A_30_P01020988	0.00818703	0.00829867	1.01364	0.0195406	Not Detected	Not Detected	A_30_P01020988	chr18:73870981-73877247_F	chr18:73877068-73877127	mm|18qE2
965	A_30_P01021003	0.00886296	0.00909965	1.0267	0.038021	Not Detected	Not Detected	A_30_P01021003	chr2:118408095-118415745_R	chr2:118411770-118411711	mm|2qE5
966	A_30_P01021006	0.947145	0.844296	0.891412	-0.165836	Detected	Detected	A_30_P01021006	chr8:10886200-10905925_R	chr8:10900324-10900265	mm|8qA1.1
967	A_30_P01021008	0.00749062	0.00911671	1.21708	0.283429	Not Detected	Not Detected	A_30_P01021008	chr3:87757295-87774970_R
968	A_30_P01021009	0.00753744	0.00761763	1.01064	0.0152669	Not Detected	Not Detected	A_30_P01021009	chr6:47967403-47968278_R	chr6:47967583-47967524	mm|6qB2.3
969	A_30_P01021014	0.142019	0.0839819	0.591342	-0.757936	Detected	Detected	A_30_P01021014	chr11:102878974-102888924_F	chr11:102883292-102883351	mm|11qE1
970	A_30_P01021018	0.00789625	0.00801223	1.01469	0.021037	Not Detected	Not Detected	A_30_P01021018	chr12:106572079-106575298_R	chr12:106573083-106573024	mm|12qE
971	A_30_P01021021	0.00792078	0.00800739	1.01093	0.0156899	Not Detected	Not Detected	A_30_P01021021	chr16:40096026-40097242_F	chr16:40096958-40097017	mm|16qB4
972	A_30_P01021025	0.00956784	0.00977066	1.0212	0.0302634	Not Detected	Not Detected	A_30_P01021025	chr12:88154776-88184372_R	chr12:88163046-88162987	mm|12qD2
973	A_30_P01021027	0.0796921	0.0808385	1.01439	0.020607	Detected	Detected	A_30_P01021027	chr1:192484781-192485014_R	chr1:192484865-192484806	mm|1qH6
974	A_30_P01021037	5.21553	5.272	1.01083	0.0155382	Detected	Detected	A_30_P01021037	chr2:158169020-158191295_R	chr2:158181635-158181576	mm|2qH1
975	A_30_P01021038	0.0508424	0.0533706	1.04973	0.070013	Detected	Detected	A_30_P01021038	chr8:122920901-123008463_F	chr8:122924362-122924421	mm|8qE1
976	A_30_P01021039	0.0749246	0.0761705	1.01663	0.0237927	Detected	Detected	A_30_P01021039	chr7:134620707-134626739_R	chr7:134621198-134621139	mm|7qF3
977	A_30_P01021044	0.00890516	0.00907838	1.01945	0.027793	Not Detected	Not Detected	A_30_P01021044	chr5:91480533-91502237_R	chr5:91480593-91480534	mm|5qE1
978	A_30_P01021046	0.00863831	0.00883429	1.02269	0.032366	Not Detected	Not Detected	A_30_P01021046	chr2:132722530-132726802_F	chr2:132726249-132726308	mm|2qF2
979	A_30_P01021051	0.00793618	0.0101923	1.28428	0.360964	Not Detected	Not Detected	A_30_P01021051	chr9:75257934-75263344_F	chr9:75263063-75263122	mm|9qD
980	A_30_P01021058	0.00854314	0.00870163	1.01855	0.0265189	Not Detected	Not Detected	A_30_P01021058	chr2:77678672-77680993_F	chr2:77678858-77678917	mm|2qC3
981	A_30_P01021059	0.0188959	0.028756	1.52181	0.605791	Not Detected	Not Detected	A_30_P01021059	chr10:60473030-60535340_R	chr10:60502471-60502412	mm|10qB4
982	A_30_P01021063	11.223	11.5917	1.03285	0.046632	Detected	Detected	A_30_P01021063	chr10:74325583-74396665_R	chr10:74325918-74325859	mm|10qB5.3
983	A_30_P01021065	4.74523	4.54671	0.958166	-0.0616531	Detected	Detected	A_30_P01021065	chrX:138967807-138968413_R	chrX:138967888-138967829	mm|XqF2
984	A_30_P01021069	0.188565	0.230841	1.2242	0.291837	Detected	Detected	A_30_P01021069	chr10:93938748-93940695_R	chr10:93938972-93938913	mm|10qC2
985	A_30_P01021076	0.0432007	0.0416263	0.963557	-0.0535575	Detected	Detected	A_30_P01021076	chr1:71730016-71740391_F	chr1:71738528-71738587	mm|1qC3
986	A_30_P01021094	0.0079763	0.00807956	1.01295	0.0185574	Not Detected	Not Detected	A_30_P01021094	chr9:55925993-55926583_R	chr9:55926507-55926448	mm|9qB
987	A_30_P01021095	0.00830552	0.00839666	1.01097	0.0157446	Not Detected	Not Detected	A_30_P01021095	chr14:65720392-65769859_F	chr14:65765015-65765074	mm|14qD1
988	A_30_P01021097	0.52093	0.541429	1.03935	0.0556812	Detected	Detected	A_30_P01021097	chr5:149947200-149979950_F	chr5:149957324-149957383	mm|5qG3
989	A_30_P01021098	0.0573221	0.0545991	0.952496	-0.070215	Detected	Detected	A_30_P01021098	chr18:6144775-6202105_F	chr18:6201698-6201757	mm|18qA1
990	A_30_P01021105	0.00861795	0.112438	13.047	3.70564	Not Detected	Detected	A_30_P01021105	chr15:74507625-74519200_F	chr15:74513798-74513857	mm|15qD3
991	A_30_P01021109	0.1881	0.107437	0.571169	-0.808011	Detected	Detected	A_30_P01021109	chr10:62347876-62374346_R	chr10:62350003-62349944	mm|10qB4
992	A_30_P01021113	0.285962	0.271898	0.950816	-0.0727615	Detected	Detected	A_30_P01021113	chr17:17628846-17641021_R	chr17:17637633-17637574	mm|17qA3.2
993	A_30_P01021114	0.0283739	0.0581971	2.05108	1.03638	Not Detected	Detected	A_30_P01021114	chr3:41143423-41359623_F	chr3:41327110-41327169	mm|3qB
994	A_30_P01021116	0.273366	0.220099	0.805144	-0.312681	Detected	Detected	A_30_P01021116	chr11:104304424-104329824_R	chr11:104329013-104328954	mm|11qE1
995	A_30_P01021121	0.00753169	0.00761067	1.01049	0.01505	Not Detected	Not Detected	A_30_P01021121	chr6:54592523-54593344_R	chr6:54592632-54592573	mm|6qB3
996	A_30_P01021125	0.00761648	0.00769665	1.01053	0.0151077	Not Detected	Not Detected	A_30_P01021125	chr1:44915250-44944125_F	chr1:44929567-44929626	mm|1qC1.1
997	A_30_P01021130	0.0313836	0.0279783	0.891496	-0.1657	Not Detected	Not Detected	A_30_P01021130	chr17:87674225-87682154_R	chr17:87674930-87674871	mm|17qE4
998	A_30_P01021132	0.0075214	0.00758955	1.00906	0.013014	Not Detected	Not Detected	A_30_P01021132	chr17:84470764-84486339_F	chr17:84477906-84477965	mm|17qE4
999	A_30_P01021135	0.00938265	0.0122153	1.3019	0.380616	Not Detected	Not Detected	A_30_P01021135	chr14:79248990-79315446_F	chr14:79315084-79315143	mm|14qD3
1000	A_30_P01021145	0.00806574	0.00811091	1.0056	0.0080576	Not Detected	Not Detected	A_30_P01021145	chr12:110896603-110940553_R	chr12:110906857-110906798	mm|12qF1
1001	A_30_P01021147	0.00850669	0.00869168	1.02175	0.0310376	Not Detected	Not Detected	A_30_P01021147	chr9:9024733-9041933_F	chr9:9033530-9033589	mm|9qA1
1002	A_30_P01021148	0.00973671	0.0100167	1.02875	0.0408966	Not Detected	Not Detected	A_30_P01021148	chr4:39443650-39443795_R	chr4:39443748-39443689	mm|4qA5
1003	A_30_P01021152	0.0743553	0.0843656	1.13463	0.182219	Detected	Detected	A_30_P01021152	chr6:128418399-128429399_F	chr6:128422719-128422778	mm|6qF3
1004	A_30_P01021153	13.2523	13.9392	1.05183	0.0729007	Detected	Detected	A_30_P01021153	chr4:3149375-3169700_R	chr4:3155904-3155845	mm|4qA1
1005	A_30_P01021155	3.0586	2.77885	0.908536	-0.138385	Detected	Detected	A_30_P01021155	chr4:129380903-129390686_R	chr4:129381197-129381138	mm|4qD2.2
1006	A_30_P01021159	0.00975183	0.00998703	1.02412	0.034383	Not Detected	Not Detected	A_30_P01021159	chr5:74489084-74491430_F	chr5:74491371-74491430	mm|5qC3.3
1007	A_30_P01021169	0.00837559	0.0153969	1.8383	0.878375	Not Detected	Not Detected	A_30_P01021169	chr3:93150619-93184368_F	chr3:93156296-93156355	mm|3qF2.1
1008	A_30_P01021176	5.92082	6.09816	1.02995	0.0425776	Detected	Detected	A_30_P01021176	chr8:72663625-72673010_F	chr8:72665765-72665824	mm|8qB3.3
1009	A_30_P01021179	0.728208	0.993962	1.36494	0.44884	Detected	Detected	A_30_P01021179	chr6:134879009-134880130_F	chr6:134879154-134879213	mm|6qG1
1010	A_30_P01021181	0.00823546	0.00841383	1.02166	0.0309135	Not Detected	Not Detected	A_30_P01021181	chr11:18479852-18485704_F	chr11:18483632-18483691	mm|11qA3.1
1011	A_30_P01021184	0.0513403	0.0595074	1.15908	0.212978	Detected	Detected	A_30_P01021184	chr11:95359115-95369547_F	chr11:95359270-95359329	mm|11qD
1012	A_30_P01021188	0.00910938	0.00930251	1.0212	0.030267	Not Detected	Not Detected	A_30_P01021188	chr8:44232164-44266991_R	chr8:44243305-44243246	mm|8qA4
1013	A_30_P01021191	0.00774671	0.00781968	1.00942	0.0135263	Not Detected	Not Detected	A_30_P01021191	chr1:36095790-36096193_R	chr1:36095914-36095855	mm|1qB
1014	A_30_P01021193	0.00881471	0.00897478	1.01816	0.0259638	Not Detected	Not Detected	A_30_P01021193	chr5:111565658-111566257_F	chr5:111566177-111566236	mm|5qF
1015	A_30_P01021199	0.0866655	0.130065	1.50077	0.585706	Detected	Detected	A_30_P01021199	chr4:56013597-56020622_R	chr4:56018188-56018129	mm|4qB3
1016	A_30_P01021217	28.953	33.5651	1.15929	0.213246	Detected	Detected	A_30_P01021217	chr14:26973425-26986650_F	chr14:26985597-26985656	mm|14qA3
1017	A_30_P01021219	0.00821738	0.00804287	0.978764	-0.0309676	Not Detected	Not Detected	A_30_P01021219	chr19:33049479-33054553_R	chr19:33049604-33049545	mm|19qC1
1018	A_30_P01021229	0.00812353	0.0247181	3.04278	1.60539	Not Detected	Not Detected	A_30_P01021229	chrX:155947587-155947977_R	chrX:155947958-155947899	mm|XqF4
1019	A_30_P01021236	0.137541	0.142304	1.03463	0.0491137	Detected	Detected	A_30_P01021236	chr2:155664540-155665222_R	chr2:155665200-155665141	mm|2qH1
1020	A_30_P01021237	0.278587	0.253144	0.908673	-0.138167	Detected	Detected	A_30_P01021237	chr1:158979050-159007700_F	chr1:158989252-158989311	mm|1qH1
1021	A_30_P01021239	0.0347918	0.0370361	1.06451	0.090183	Not Detected	Not Detected	A_30_P01021239	chr9:24617562-24625262_R	chr9:24620578-24620519	mm|9qA4
1022	A_30_P01021243	140.703	111.552	0.79282	-0.334934	Detected	Detected	A_30_P01021243	chr17:48068261-48087905_F	chr17:48073450-48073509	mm|17qC
1023	A_30_P01021246	0.0298396	0.0242955	0.814205	-0.296537	Not Detected	Not Detected	A_30_P01021246	chr3:93156491-93157100_R	chr3:93156552-93156493	mm|3qF2.1
1024	A_30_P01021247	0.847335	0.899041	1.06102	0.0854549	Detected	Detected	A_30_P01021247	chr16:94521875-94545750_R	chr16:94521995-94521936	mm|16qC4
1025	A_30_P01021251	76.2009	70.1527	0.920629	-0.119309	Detected	Detected	A_30_P01021251	chr14:77006215-77063293_R	chr14:77035438-77035379	mm|14qD3
1026	A_30_P01021257	0.0492634	0.0411812	0.83594	-0.25853	Detected	Not Detected	A_30_P01021257	chr19:44651106-44657612_F	chr19:44654306-44654365	mm|19qC3
1027	A_30_P01021267	0.266515	0.284929	1.06909	0.0963878	Detected	Detected	A_30_P01021267	chr8:27133090-27133734_R	chr8:27133192-27133133	mm|8qA2
1028	A_30_P01021268	0.293802	0.185462	0.631248	-0.663722	Detected	Detected	A_30_P01021268	chr13:53097579-53113554_F	chr13:53111592-53111651	mm|13qB1
1029	A_30_P01021270	0.0475909	0.0674397	1.41707	0.502912	Detected	Detected	A_30_P01021270	chr2:75496518-75496992_R	chr2:75496638-75496579	mm|2qC3
1030	A_30_P01021271	0.0241119	0.00955885	0.396437	-1.33483	Not Detected	Not Detected	A_30_P01021271	chr6:57695178-57695277_R	chr6:57695272-57695213	mm|6qB3
1031	A_30_P01021273	0.0159836	0.0131984	0.825747	-0.276228	Not Detected	Not Detected	A_30_P01021273	chr2:94008913-94019798_F	chr2:94018539-94018598	mm|2qE1
1032	A_30_P01021274	0.0342339	0.0246858	0.721092	-0.471745	Not Detected	Not Detected	A_30_P01021274	chr11:5387350-5403150_R	chr11:5395054-5394995	mm|11qA1
1033	A_30_P01021281	0.00963936	0.0288456	2.99248	1.58134	Not Detected	Not Detected	A_30_P01021281	chr2:60038543-60046318_F	chr2:60044408-60044467	mm|2qC1.1
1034	A_30_P01021282	0.00766897	0.00774867	1.01039	0.0149165	Not Detected	Not Detected	A_30_P01021282	chr6:131263850-131314850_R	chr6:131272531-131272472	mm|6qF3
1035	A_30_P01021287	0.0363202	0.0485593	1.33698	0.418977	Not Detected	Detected	A_30_P01021287	chr9:113648970-113715170_F	chr9:113702524-113702583	mm|9qF3
1036	A_30_P01021288	0.0355537	0.0337069	0.948055	-0.0769567	Not Detected	Not Detected	A_30_P01021288	chr8:131168275-131182125_F	chr8:131180404-131180463	mm|8qE2
1037	A_30_P01021291	0.269067	0.289773	1.07695	0.106956	Detected	Detected	A_30_P01021291	chr1:43240750-43252000_R	chr1:43245941-43245882	mm|1qB
1038	A_30_P01021297	0.00767957	0.00775043	1.00923	0.0132503	Not Detected	Not Detected	A_30_P01021297	chr6:23105525-23118900_R	chr6:23107881-23107822	mm|6qA3.1
1039	A_30_P01021303	0.0327499	0.0480175	1.46619	0.552068	Not Detected	Detected	A_30_P01021303	chr5:113594167-113645342_F	chr5:113620223-113620282	mm|5qF
1040	A_30_P01021305	0.0358636	0.00984944	0.274636	-1.86441	Not Detected	Not Detected	A_30_P01021305	chr11:102991688-102992353_R	chr11:102991969-102991910	mm|11qE1
1041	A_30_P01021310	0.0990691	0.0986377	0.995645	-0.0062962	Detected	Detected	A_30_P01021310	chrX:165792277-165807952_F	chrX:165807773-165807832	mm|XqF5
1042	A_30_P01021313	0.00922089	0.00945719	1.02563	0.0365066	Not Detected	Not Detected	A_30_P01021313	chr9:39982939-39992189_R	chr9:39984444-39984385	mm|9qA5.1
1043	A_30_P01021316	1.05573	1.07398	1.01729	0.0247297	Detected	Detected	A_30_P01021316	chr2:151992806-152025456_F	chr2:152011414-152011473	mm|2qG3
1044	A_30_P01021317	0.00820867	0.00828811	1.00968	0.0138951	Not Detected	Not Detected	A_30_P01021317	chr15:84737071-84753414_F	chr15:84748643-84748702	mm|15qE2
1045	A_30_P01021325	3.0944	3.33201	1.07679	0.106732	Detected	Detected	A_30_P01021325	chr14:65430484-65432413_R	chr14:65430584-65430525	mm|14qD1
1046	A_30_P01021333	0.0335227	0.0152278	0.454255	-1.13843	Not Detected	Not Detected	A_30_P01021333	chr4:129376440-129391690_F	chr4:129391313-129391372	mm|4qD2.2
1047	A_30_P01021334	0.00870154	0.00893513	1.02684	0.038218	Not Detected	Not Detected	A_30_P01021334	chr7:107226916-107227672_R	chr7:107227066-107227007	mm|7qE2
1048	A_30_P01021339	0.0718021	0.0381809	0.531752	-0.911174	Detected	Not Detected	A_30_P01021339	chr5:139225387-139230837_F	chr5:139230728-139230787	mm|5qG2
1049	A_30_P01021341	0.0151487	0.0205008	1.3533	0.436486	Not Detected	Not Detected	A_30_P01021341	chr3:27837825-27880925_F	chr3:27851541-27851600	mm|3qA3
1050	A_30_P01021344	0.0132898	0.00902346	0.678975	-0.558569	Not Detected	Not Detected	A_30_P01021344	chr4:128059190-128061132_F	chr4:128060301-128060360	mm|4qD2.2
1051	A_30_P01021346	0.00939356	0.0095647	1.01822	0.0260473	Not Detected	Not Detected	A_30_P01021346	chr8:54660858-54661952_R	chr8:54661400-54661341	mm|8qB1.3
1052	A_30_P01021350	0.0492977	0.0637122	1.2924	0.37005	Detected	Detected	A_30_P01021350	chr13:65338067-65365992_F	chr13:65343278-65343337	mm|13qB3
1053	A_30_P01021354	0.00789995	0.00799338	1.01183	0.0169626	Not Detected	Not Detected	A_30_P01021354	chr18:5813291-5813708_R	chr18:5813351-5813292	mm|18qA1
1054	A_30_P01021357	9.49021	10.4069	1.09659	0.133031	Detected	Detected	A_30_P01021357	chr11:19778600-19815950_R	chr11:19806241-19806182	mm|11qA3.1
1055	A_30_P01021359	1.04361	1.09517	1.0494	0.0695715	Detected	Detected	A_30_P01021359	chr17:71183978-71185384_F	chr17:71185146-71185205	mm|17qE1.3
1056	A_30_P01021362	0.0107693	0.00829936	0.77065	-0.375852	Not Detected	Not Detected	A_30_P01021362	chr4:115577276-115577566_F	chr4:115577329-115577388	mm|4qD1
1057	A_30_P01021366	0.101549	0.0763361	0.751717	-0.411739	Detected	Detected	A_30_P01021366	chr10:94848446-94874121_F	chr10:94873876-94873935	mm|10qC2
1058	A_30_P01021368	0.0461678	0.0521742	1.1301	0.176448	Detected	Detected	A_30_P01021368	chr15:84737071-84753414_R	chr15:84747955-84747896	mm|15qE2
1059	A_30_P01021376	0.00796616	0.00809249	1.01586	0.0226999	Not Detected	Not Detected	A_30_P01021376	chr17:3198868-3394643_R	chr17:3231280-3231221	mm|17qA1
1060	A_30_P01021387	0.0632222	0.0543201	0.859194	-0.218944	Detected	Detected	A_30_P01021387	chr9:56910620-56919667_F	chr9:56911725-56911784	mm|9qB
1061	A_30_P01021392	0.135555	0.122356	0.902624	-0.147802	Detected	Detected	A_30_P01021392	chr7:118248833-118267766_F	chr7:118265634-118265693	mm|7qF1
1062	A_30_P01021393	0.367182	0.374732	1.02056	0.0293613	Detected	Detected	A_30_P01021393	chr16:23992037-24001037_R	chr16:23994714-23994655	mm|16qB1
1063	A_30_P01021396	0.00730352	0.00737107	1.00925	0.0132837	Not Detected	Not Detected	A_30_P01021396	chr16:86770170-86874921_R	chr16:86770438-86770379	mm|16qC3.3
1064	A_30_P01021401	0.00785342	0.00791522	1.00787	0.0113096	Not Detected	Not Detected	A_30_P01021401	chr15:58981936-58982322_F	chr15:58982263-58982322	mm|15qD1
1065	A_30_P01021404	0.0402154	0.0231963	0.576801	-0.793854	Not Detected	Not Detected	A_30_P01021404	chr15:68172597-68194740_R	chr15:68172810-68172751	mm|15qD2
1066	A_30_P01021405	0.0602276	0.0310189	0.515028	-0.957278	Detected	Not Detected	A_30_P01021405	chr12:17438940-17439119_F	chr12:17439059-17439118	mm|12qA1.1
1067	A_30_P01021407	0.0089984	0.00925773	1.02882	0.040989	Not Detected	Not Detected	A_30_P01021407	chr6:37732925-37784092_F	chr6:37740411-37740470	mm|6qB1
1068	A_30_P01021411	0.590801	0.461551	0.781229	-0.356183	Detected	Detected	A_30_P01021411	chr10:83181374-83249774_R	chr10:83184922-83184863	mm|10qC1
1069	A_30_P01021412	0.1668	0.154259	0.924814	-0.112764	Detected	Detected	A_30_P01021412	chr9:88581073-88614403_R	chr9:88581296-88581237	mm|9qE3.1
1070	A_30_P01021421	0.0176078	0.0137622	0.781596	-0.355506	Not Detected	Not Detected	A_30_P01021421	chr17:84044664-84072489_R	chr17:84055721-84055662	mm|17qE4
1071	A_30_P01021423	1.80358	1.91073	1.05941	0.0832605	Detected	Detected	A_30_P01021423	chr2:181650800-181669350_R	chr2:181666924-181666865	mm|2qH4
1072	A_30_P01021426	0.0511965	0.0471776	0.9215	-0.117945	Detected	Detected	A_30_P01021426	chr14:28231577-28242027_R	chr14:28236945-28236886	mm|14qA3
1073	A_30_P01021428	0.0284842	0.0252818	0.887571	-0.172066	Not Detected	Not Detected	A_30_P01021428	chr1:63264155-63345773_F	chr1:63316005-63316064	mm|1qC2
1074	A_30_P01021434	0.00829193	0.00944079	1.13855	0.187199	Not Detected	Not Detected	A_30_P01021434	chr16:91174611-91200786_F	chr16:91188154-91188213	mm|16qC3.3
1075	A_30_P01021435	0.0161941	0.0164962	1.01866	0.0266715	Not Detected	Not Detected	A_30_P01021435	chr14:22267795-22319045_F	chr14:22308974-22309033	mm|14qA3
1076	A_30_P01021448	0.0992679	0.0910177	0.91689	-0.12518	Detected	Detected	A_30_P01021448	chr2:60038543-60046318_R	chr2:60045085-60045026	mm|2qC1.1
1077	A_30_P01021455	4.44571	4.82393	1.08508	0.117796	Detected	Detected	A_30_P01021455	chr12:85210777-85262127_R	chr12:85216372-85216313	mm|12qD1
1078	A_30_P01021461	3.16071	2.91096	0.920982	-0.118754	Detected	Detected	A_30_P01021461	chr2:119697845-119719245_F	chr2:119704077-119704136	mm|2qE5
1079	A_30_P01021463	0.0240344	0.0712869	2.96604	1.56854	Not Detected	Detected	A_30_P01021463	chr13:34821764-34822230_R	chr13:34822182-34822123	mm|13qA3.3
1080	A_30_P01021465	1.02284	1.15895	1.13307	0.180239	Detected	Detected	A_30_P01021465	chr2:173421598-173485043_R	chr2:173421780-173421721	mm|2qH4
1081	A_30_P01021466	0.00860576	0.00884527	1.02783	0.0396028	Not Detected	Not Detected	A_30_P01021466	chr8:49865327-49865639_R	chr8:49865590-49865531	mm|8qB1.2
1082	A_30_P01021470	0.355676	0.418116	1.17555	0.233338	Detected	Detected	A_30_P01021470	chr2:35829956-35830757_R	chr2:35830443-35830384	mm|2qB
1083	A_30_P01021471	0.00971613	0.00990657	1.0196	0.0280037	Not Detected	Not Detected	A_30_P01021471	chr4:55465247-55494547_F	chr4:55490650-55490709	mm|4qB3
1084	A_30_P01021474	0.00905026	0.0155752	1.72097	0.783224	Not Detected	Not Detected	A_30_P01021474	chr2:150217425-150266600_F	chr2:150233275-150233334	mm|2qG3
1085	A_30_P01021480	0.143313	0.131363	0.916612	-0.125617	Detected	Detected	A_30_P01021480	chr17:29192453-29216073_R	chr17:29192811-29192752	mm|17qA3.3
1086	A_30_P01021481	0.112253	0.124157	1.10604	0.145409	Detected	Detected	A_30_P01021481	chr10:118385588-118439338_F	chr10:118415531-118415590	mm|10qD2
1087	A_30_P01021489	0.0151692	0.00802048	0.528733	-0.919389	Not Detected	Not Detected	A_30_P01021489	chr7:71220656-71221612_R	chr7:71220783-71220724	mm|7qC
1088	A_30_P01021490	0.052887	0.0526203	0.994959	-0.0072917	Detected	Detected	A_30_P01021490	chr4:40194362-40202712_F	chr4:40201952-40202011	mm|4qA5
1089	A_30_P01021493	0.00889144	0.00912147	1.02587	0.0368506	Not Detected	Not Detected	A_30_P01021493	chr3:93564825-93576725_F	chr3:93571389-93571448	mm|3qF2.1
1090	A_30_P01021497	0.00823255	0.0147187	1.78787	0.83824	Not Detected	Not Detected	A_30_P01021497	chr10:9322308-9332183_F	chr10:9329190-9329249	mm|10qA1
1091	A_30_P01021505	0.00806784	0.00820259	1.0167	0.0238954	Not Detected	Not Detected	A_30_P01021505	chr14:99753319-99753569_R	chr14:99753380-99753321	mm|14qE2.2
1092	A_30_P01021506	0.0106976	0.00938805	0.877588	-0.188384	Not Detected	Not Detected	A_30_P01021506	chrX:132429992-132486347_F	chrX:132466357-132466416	mm|XqF1
1093	A_30_P01021507	0.00791613	0.00920022	1.16221	0.216873	Not Detected	Not Detected	A_30_P01021507	chr17:17143325-17181500_R	chr17:17144149-17144090	mm|17qA3.1
1094	A_30_P01021509	0.77286	0.844178	1.09228	0.12734	Detected	Detected	A_30_P01021509	chr1:141070245-141076841_F	chr1:141072574-141072633	mm|1qF
1095	A_30_P01021510	0.00808781	0.00818394	1.01189	0.017047	Not Detected	Not Detected	A_30_P01021510	chr13:19617358-19617879_F	chr13:19617540-19617599	mm|13qA2
1096	A_30_P01021516	0.00985089	0.0141991	1.44141	0.527477	Not Detected	Not Detected	A_30_P01021516	chr6:31001656-31002219_R	chr6:31001854-31001795	mm|6qA3.3
1097	A_30_P01021519	0.0613345	0.0548892	0.894916	-0.160176	Detected	Detected	A_30_P01021519	chr4:132897264-132910714_F	chr4:132908803-132908862	mm|4qD2.3
1098	A_30_P01021527	0.00864402	0.00881278	1.01952	0.0278946	Not Detected	Not Detected	A_30_P01021527	chr11:69193341-69193717_F	chr11:69193552-69193611	mm|11qB3
1099	A_30_P01021530	1.83328	1.76232	0.961294	-0.0569506	Detected	Detected	A_30_P01021530	chr14:33923944-34003394_F	chr14:33972317-33972376	mm|14qB
1100	A_30_P01021534	0.0336029	0.0433328	1.28956	0.366874	Not Detected	Detected	A_30_P01021534	chr14:28218945-28241903_R	chr14:28219134-28219075	mm|14qA3
1101	A_30_P01021542	0.00817625	0.0199183	2.43611	1.28458	Not Detected	Not Detected	A_30_P01021542	chr5:108544188-108545013_F	chr5:108544954-108545013	mm|5qF
1102	A_30_P01021558	0.00838682	0.00851188	1.01491	0.0213545	Not Detected	Not Detected	A_30_P01021558	chr13:21261408-21261854_R	chr13:21261478-21261419	mm|13qA3.1
1103	A_30_P01021561	0.0154901	0.00936937	0.604861	-0.725324	Not Detected	Not Detected	A_30_P01021561	chr7:134643616-134651441_F	chr7:134651143-134651202	mm|7qF3
1104	A_30_P01021564	0.00798163	0.00813332	1.019	0.02716	Not Detected	Not Detected	A_30_P01021564	chr18:46654450-46655057_F	chr18:46654725-46654784	mm|18qC
1105	A_30_P01021569	0.00969304	0.00998122	1.02973	0.0422667	Not Detected	Not Detected	A_30_P01021569	chr11:69184157-69201732_R	chr11:69184242-69184183	mm|11qB3
1106	A_30_P01021570	0.00852089	0.00872819	1.02433	0.0346787	Not Detected	Not Detected	A_30_P01021570	chr1:42689799-42749799_R	chr1:42705615-42705556	mm|1qB
1107	A_30_P01021575	0.00769307	0.0077853	1.01199	0.0171934	Not Detected	Not Detected	A_30_P01021575	chr12:106115442-106115760_R	chr12:106115515-106115456	mm|12qE
1108	A_30_P01021577	0.744028	0.674305	0.906289	-0.141956	Detected	Detected	A_30_P01021577	chr5:123439974-123448354_F	chr5:123448054-123448113	mm|5qF
1109	A_30_P01021585	0.00754314	0.00761425	1.00943	0.0135373	Not Detected	Not Detected	A_30_P01021585	chr3:55378842-55381195_F	chr3:55381070-55381129	mm|3qC
1110	A_30_P01021586	0.00934209	0.00971468	1.03988	0.0564223	Not Detected	Not Detected	A_30_P01021586	chr15:98845813-98849936_R	chr15:98849936-98849877	mm|15qF1
1111	A_30_P01021590	0.0301925	0.0488518	1.61801	0.694223	Not Detected	Detected	A_30_P01021590	chr15:79276925-79286500_R	chr15:79285984-79285925	mm|15qE1
1112	A_30_P01021600	0.649502	0.682232	1.05039	0.0709286	Detected	Detected	A_30_P01021600	chr12:83271350-83357214_F
1113	A_30_P01021601	0.0090914	0.00845974	0.930521	-0.10389	Not Detected	Not Detected	A_30_P01021601	chr3:41047600-41047808_F	chr3:41047643-41047702	mm|3qB
1114	A_30_P01021604	0.0769937	0.0465209	0.604217	-0.726861	Detected	Detected	A_30_P01021604	chr6:128393530-128394127_F	chr6:128393686-128393745	mm|6qF3
1115	A_30_P01021607	0.0117706	0.0122063	1.03701	0.052433	Not Detected	Not Detected	A_30_P01021607	chr7:134603123-134614510_F	chr7:134614251-134614310	mm|7qF3
1116	A_30_P01021608	0.216866	0.220752	1.01792	0.0256224	Detected	Detected	A_30_P01021608	chrX:102222494-102267068_R	chrX:102228505-102228446	mm|XqD
1117	A_30_P01021613	0.00752665	0.010715	1.42361	0.509552	Not Detected	Not Detected	A_30_P01021613	chr12:110944403-110988678_F	chr12:110983688-110983747	mm|12qF1
1118	A_30_P01021616	0.0307967	0.0349089	1.13353	0.180818	Not Detected	Not Detected	A_30_P01021616	chr4:114627748-114632898_R	chr4:114631986-114631927	mm|4qD1
1119	A_30_P01021620	0.239297	0.247039	1.03235	0.0459361	Detected	Detected	A_30_P01021620	chr1:95871175-95886625_R	chr1:95882715-95882656	mm|1qD
1120	A_30_P01021621	0.0193964	0.00975452	0.502905	-0.991643	Not Detected	Not Detected	A_30_P01021621	chr3:86827945-86886695_F	chr3:86885828-86885887	mm|3qF1
1121	A_30_P01021628	0.63889	0.51583	0.807385	-0.308671	Detected	Detected	A_30_P01021628	chr11:60728207-60745369_R	chr11:60731934-60731875	mm|11qB2
1122	A_30_P01021634	0.619573	0.587655	0.948484	-0.0763044	Detected	Detected	A_30_P01021634	chr7:86662963-86663649_F	chr7:86663590-86663649	mm|7qD3
1123	A_30_P01021636	0.00869342	0.00835884	0.961514	-0.05662	Not Detected	Not Detected	A_30_P01021636	chr13:67932042-67944229_F	chr13:67944007-67944066	mm|13qB3
1124	A_30_P01021640	0.400382	0.42667	1.06566	0.0917435	Detected	Detected	A_30_P01021640	chr6:86776350-86799379_R	chr6:86798565-86798506	mm|6qD1
1125	A_30_P01021641	0.0108272	0.0121138	1.11884	0.162001	Not Detected	Not Detected	A_30_P01021641	chr14:106562325-106660675_R	chr14:106639761-106639702	mm|14qE2.3
1126	A_30_P01021646	0.00959071	0.00766595	0.79931	-0.323173	Not Detected	Not Detected	A_30_P01021646	chr3:87757295-87774970_R
1127	A_30_P01021652	0.21938	0.248677	1.13355	0.180847	Detected	Detected	A_30_P01021652	chr1:162965309-162970704_R	chr1:162966256-162966197	mm|1qH2.1
1128	A_30_P01021657	0.0207765	0.00842074	0.405301	-1.30294	Not Detected	Not Detected	A_30_P01021657	chr3:87757295-87774970_R
1129	A_30_P01021664	0.0357283	0.00899376	0.251726	-1.99007	Not Detected	Not Detected	A_30_P01021664	chr12:19409800-19420825_R	chr12:19412089-19412030	mm|12qA1.2
1130	A_30_P01021666	0.656076	0.64881	0.988925	-0.0160666	Detected	Detected	A_30_P01021666	chr15:23415775-23436200_R	chr15:23419816-23419757	mm|15qA2
1131	A_30_P01021672	0.011672	0.00974669	0.835049	-0.260068	Not Detected	Not Detected	A_30_P01021672	chr2:173121033-173124485_F	chr2:173123692-173123751	mm|2qH3
1132	A_30_P01021674	0.0078577	0.0215906	2.7477	1.45822	Not Detected	Not Detected	A_30_P01021674	chr3:19793699-19822899_R	chr3:19795513-19795454	mm|3qA2
1133	A_30_P01021676	0.0169369	0.0158116	0.933554	-0.0991947	Not Detected	Not Detected	A_30_P01021676	chr5:23349978-23402028_R	chr5:23358091-23358032	mm|5qA3
1134	A_30_P01021678	0.0299162	0.0506632	1.6935	0.760008	Not Detected	Detected	A_30_P01021678	chr11:31648453-31648952_R	chr11:31648920-31648861	mm|11qA4
1135	A_30_P01021684	0.00873584	0.00895142	1.02468	0.0351716	Not Detected	Not Detected	A_30_P01021684	chr1:134245856-134246607_F	chr1:134246403-134246462	mm|1qE4
1136	A_30_P01021685	0.0324539	0.0494951	1.52509	0.608892	Not Detected	Detected	A_30_P01021685	chr5:120269342-120279542_R	chr5:120279286-120279227	mm|5qF
1137	A_30_P01021695	0.0705354	0.0788291	1.11758	0.160382	Detected	Detected	A_30_P01021695	chr9:20784567-20799942_F	chr9:20798089-20798148	mm|9qA3
1138	A_30_P01021703	0.0089049	0.0247971	2.78466	1.4775	Not Detected	Not Detected	A_30_P01021703	chr11:97305584-97309994_F	chr11:97305594-97305653	mm|11qD
1139	A_30_P01021704	0.490366	0.474572	0.967791	-0.0472327	Detected	Detected	A_30_P01021704	chr17:17342991-17343357_F	chr17:17343090-17343149	mm|17qA3.1
1140	A_30_P01021710	2.28667	2.15426	0.942092	-0.0860606	Detected	Detected	A_30_P01021710	chr2:155269145-155303251_F	chr2:155285107-155285166	mm|2qH1
1141	A_30_P01021713	0.0120616	0.00849005	0.703891	-0.506576	Not Detected	Not Detected	A_30_P01021713	chr4:15233302-15233632_R	chr4:15233516-15233457	mm|4qA2
1142	A_30_P01021715	0.0864568	0.0452044	0.522856	-0.935515	Detected	Not Detected	A_30_P01021715	chr11:3538125-3554450_R	chr11:3538986-3538927	mm|11qA1
1143	A_30_P01021717	0.0081159	0.0106527	1.31257	0.392394	Not Detected	Not Detected	A_30_P01021717	chr4:98943050-98959998_F	chr4:98947013-98947072	mm|4qC6
1144	A_30_P01021718	0.0744068	0.0779683	1.04787	0.0674534	Detected	Detected	A_30_P01021718	chr14:62263564-62308286_R	chr14:62263648-62263589	mm|14qD1
1145	A_30_P01021720	0.0535657	0.0420157	0.784378	-0.350379	Detected	Not Detected	A_30_P01021720	chr17:56687541-56694631_F	chr17:56694512-56694571	mm|17qD
1146	A_30_P01021721	0.0798633	0.0218929	0.27413	-1.86707	Detected	Not Detected	A_30_P01021721	chr4:8574809-8575224_R	chr4:8574877-8574818	mm|4qA1
1147	A_30_P01021726	0.0332865	0.0280091	0.841455	-0.249042	Not Detected	Not Detected	A_30_P01021726	chr5:150921318-150927422_F	chr5:150927319-150927378	mm|5qG3
1148	A_30_P01021728	0.00866404	0.00883649	1.0199	0.0284333	Not Detected	Not Detected	A_30_P01021728	chr3:26986265-26986767_F	chr3:26986408-26986467	mm|3qA3
1149	A_30_P01021731	0.215475	0.173057	0.80314	-0.316276	Detected	Detected	A_30_P01021731	chr15:59059450-59070576_R	chr15:59070516-59070457	mm|15qD1
1150	A_30_P01021738	0.111534	0.0802671	0.719665	-0.474603	Detected	Detected	A_30_P01021738	chr5:125190100-125209625_R	chr5:125196857-125196798	mm|5qF
1151	A_30_P01021740	0.00786977	0.00792543	1.00707	0.010169	Not Detected	Not Detected	A_30_P01021740	chr1:64696508-64699504_F	chr1:64699098-64699157	mm|1qC2
1152	A_30_P01021745	0.0159974	0.019601	1.22526	0.293088	Not Detected	Not Detected	A_30_P01021745	chr5:92562352-92562839_F	chr5:92562542-92562601	mm|5qE2
1153	A_30_P01021748	0.00957204	0.00976475	1.02013	0.0287573	Not Detected	Not Detected	A_30_P01021748	chr2:157361470-157379813_F	chr2:157378355-157378414	mm|2qH1
1154	A_30_P01021756	0.0615837	0.0324185	0.526414	-0.925732	Detected	Not Detected	A_30_P01021756	chr13:95613081-95640256_F	chr13:95634284-95634343	mm|13qD1
1155	A_30_P01021759	0.127034	0.11341	0.89275	-0.163672	Detected	Detected	A_30_P01021759	chr4:128207615-128242898_R	chr4:128242863-128242804	mm|4qD2.2
1156	A_30_P01021760	0.0594433	0.00777929	0.130869	-2.9338	Detected	Not Detected	A_30_P01021760	chr10:39405900-39406539_R	chr10:39406107-39406048	mm|10qB1
1157	A_30_P01021763	0.00755337	0.0105349	1.39473	0.479987	Not Detected	Not Detected	A_30_P01021763	chr14:106250821-106261843_F	chr14:106256003-106256062	mm|14qE2.3
1158	A_30_P01021766	0.0822777	0.0727089	0.883701	-0.178369	Detected	Detected	A_30_P01021766	chr17:74580316-74599991_F	chr17:74599471-74599530	mm|17qE2
1159	A_30_P01021769	0.00918018	0.00942712	1.0269	0.0382958	Not Detected	Not Detected	A_30_P01021769	chr10:14888108-14978308_R	chr10:14947662-14947603	mm|10qA2
1160	A_30_P01021771	0.00865797	0.00887869	1.02549	0.0363187	Not Detected	Not Detected	A_30_P01021771	chrX:133315875-133338600_F	chrX:133337361-133337420	mm|XqF1
1161	A_30_P01021777	0.0665918	0.0848321	1.27391	0.349267	Detected	Detected	A_30_P01021777	chr4:105035450-105059250_F	chr4:105047134-105047193	mm|4qC7
1162	A_30_P01021779	0.0174443	0.0222331	1.27452	0.34995	Not Detected	Not Detected	A_30_P01021779	chr8:110197171-110206546_R	chr8:110203149-110203090	mm|8qD3
1163	A_30_P01021780	0.0721483	0.10622	1.47225	0.558025	Detected	Detected	A_30_P01021780	chr19:61227541-61274669_F	chr19:61274302-61274361	mm|19qD3
1164	A_30_P01021783	0.30382	0.294095	0.967992	-0.0469327	Detected	Detected	A_30_P01021783	chr1:88405875-88418150_F	chr1:88414770-88414829	mm|1qD
1165	A_30_P01021799	0.0601895	0.078461	1.30357	0.382464	Detected	Detected	A_30_P01021799	chr11:79531631-79531761_F	chr11:79531637-79531696	mm|11qB5
1166	A_30_P01021801	0.00911161	0.00937463	1.02887	0.041057	Not Detected	Not Detected	A_30_P01021801	chr13:114106455-114118105_R	chr13:114110130-114110071	mm|13qD2.2
1167	A_30_P01021802	0.0424187	0.00884525	0.208522	-2.26173	Not Detected	Not Detected	A_30_P01021802	chr2:75484041-75484815_R	chr2:75484279-75484220	mm|2qC3
1168	A_30_P01021803	0.00884608	0.00906217	1.02443	0.0348173	Not Detected	Not Detected	A_30_P01021803	chr13:114486580-114532455_R	chr13:114529148-114529089	mm|13qD2.2
1169	A_30_P01021807	0.00902745	0.00921609	1.0209	0.0298362	Not Detected	Not Detected	A_30_P01021807	chr17:3291593-3309291_F	chr17:3309176-3309235	mm|17qA1
1170	A_30_P01021809	0.007674	0.00777914	1.0137	0.019633	Not Detected	Not Detected	A_30_P01021809	chr4:89048647-89066563_F	chr4:89050233-89050292	mm|4qC4
1171	A_30_P01021810	0.00951412	0.0114095	1.19922	0.262093	Not Detected	Not Detected	A_30_P01021810	chr14:21437920-21464655_R	chr14:21450427-21450368	mm|14qA3
1172	A_30_P01021811	0.0130983	0.0291358	2.22439	1.15341	Not Detected	Not Detected	A_30_P01021811	chr19:38392796-38398771_F	chr19:38397570-38397629	mm|19qC3
1173	A_30_P01021813	0.0947084	0.102813	1.08557	0.118454	Detected	Detected	A_30_P01021813	chr4:116790373-116797823_R	chr4:116796185-116796126	mm|4qD1
1174	A_30_P01021816	0.00957119	0.00979416	1.0233	0.0332235	Not Detected	Not Detected	A_30_P01021816	chr1:42759171-42771337_R
1175	A_30_P01021818	0.00924424	0.00946046	1.02339	0.0333544	Not Detected	Not Detected	A_30_P01021818	chrX:165792277-165807952_R	chrX:165806723-165806664	mm|XqF5
1176	A_30_P01021819	0.00961727	0.00983605	1.02275	0.0324512	Not Detected	Not Detected	A_30_P01021819	chr2:127988295-128194920_F	chr2:128127242-128127301	mm|2qF1
1177	A_30_P01021820	0.0102775	0.0173943	1.69247	0.759131	Not Detected	Not Detected	A_30_P01021820	PINC	chr1:73438408-73438349	mm|1qC3
1178	A_30_P01021821	0.00897677	0.0224569	2.50167	1.32289	Not Detected	Not Detected	A_30_P01021821	chr2:153325670-153352170_R	chr2:153345510-153345451	mm|2qH1
1179	A_30_P01021823	0.0211803	0.00841782	0.397436	-1.3312	Not Detected	Not Detected	A_30_P01021823	chr17:21866967-21891392_R	chr17:21873087-21873028	mm|17qA3.3
1180	A_30_P01021824	0.00972999	0.00996637	1.02429	0.0346312	Not Detected	Not Detected	A_30_P01021824	chr19:29969050-29980675_F	chr19:29970661-29970720	mm|19qC1
1181	A_30_P01021825	0.925358	0.731855	0.790888	-0.338454	Detected	Detected	A_30_P01021825	chr4:129497990-129515290_R	chr4:129498609-129498550	mm|4qD2.2
1182	A_30_P01021830	0.014068	0.00798526	0.567618	-0.817007	Not Detected	Not Detected	A_30_P01021830	chr8:12535648-12544923_F	chr8:12544490-12544549	mm|8qA1.1
1183	A_30_P01021832	0.160932	0.144941	0.900635	-0.150985	Detected	Detected	A_30_P01021832	chr2:158169020-158191295_F	chr2:158187254-158187313	mm|2qH1
1184	A_30_P01021836	0.010068	0.00919467	0.913257	-0.130907	Not Detected	Not Detected	A_30_P01021836	chr5:33773842-33942967_F	chr5:33855034-33855093	mm|5qB2
1185	A_30_P01021838	4.86446	4.56831	0.93912	-0.090619	Detected	Detected	A_30_P01021838	chr1:175654606-175672031_R	chr1:175657718-175657659	mm|1qH3
1186	A_30_P01021840	0.00902898	0.00929094	1.02901	0.041263	Not Detected	Not Detected	A_30_P01021840	chr15:100908725-100908912_F	chr15:100908733-100908792	mm|15qF2
1187	A_30_P01021842	0.0125958	0.0074524	0.591655	-0.757172	Not Detected	Not Detected	A_30_P01021842	chr2:157239202-157239982_F	chr2:157239613-157239672	mm|2qH1
1188	A_30_P01021846	0.00836034	0.0373673	4.46959	2.16014	Not Detected	Not Detected	A_30_P01021846	chr8:34646787-34680312_F	chr8:34650174-34650233	mm|8qA4
1189	A_30_P01021847	0.00967936	0.00987952	1.02068	0.0295284	Not Detected	Not Detected	A_30_P01021847	chr19:55715078-55776694_R	chr19:55715657-55715598	mm|19qD2
1190	A_30_P01021853	0.0563258	0.0387955	0.688769	-0.537907	Detected	Detected	A_30_P01021853	chr16:23992037-24001037_F	chr16:23995160-23995219	mm|16qB1
1191	A_30_P01021854	0.00833517	0.00849992	1.01977	0.0282383	Not Detected	Not Detected	A_30_P01021854	chr2:48873778-48974304_F	chr2:48942113-48942172	mm|2qC1.1
1192	A_30_P01021855	0.096616	0.0875413	0.906075	-0.142298	Detected	Detected	A_30_P01021855	chr5:23195569-23218551_F	chr5:23215896-23215955	mm|5qA3
1193	A_30_P01021861	0.0836355	0.0584879	0.699319	-0.515976	Detected	Detected	A_30_P01021861	chr12:20240893-20435318_R	chr12:20241131-20241072	mm|12qA1.2
1194	A_30_P01021863	0.00923002	0.00947904	1.02698	0.0384064	Not Detected	Not Detected	A_30_P01021863	chr10:69819062-69871640_F	chr10:69833892-69833951	mm|10qB5.3
1195	A_30_P01021866	237.45	229.018	0.964488	-0.0521641	Detected	Detected	A_30_P01021866	chr6:116123643-116124550_F	chr6:116123836-116123895	mm|6qE3
1196	A_30_P01021868	0.0770513	0.0465654	0.604343	-0.72656	Detected	Detected	A_30_P01021868	chr4:155560050-155570900_F	chr4:155560081-155560140	mm|4qE2
1197	A_30_P01021875	41.5286	40.5607	0.976693	-0.0340225	Detected	Detected	A_30_P01021875	chr7:112934153-112943178_F	chr7:112936118-112936177	mm|7qE3
1198	A_30_P01021876	0.0134243	0.0336207	2.50447	1.32451	Not Detected	Not Detected	A_30_P01021876	chr16:9249688-9275013_F	chr16:9259467-9259526	mm|16qA1
1199	A_30_P01021877	0.0381536	0.0627641	1.64504	0.718123	Not Detected	Detected	A_30_P01021877	chr15:68170864-68171544_R	chr15:68171046-68170987	mm|15qD2
1200	A_30_P01021880	0.00765259	0.00772864	1.00994	0.0142661	Not Detected	Not Detected	A_30_P01021880	chr7:7074309-7076554_F	chr7:7075813-7075872	mm|7qA1
1201	A_30_P01021881	0.096797	0.13233	1.36709	0.451105	Detected	Detected	A_30_P01021881	chr2:38830900-38841225_R	chr2:38831439-38831380	mm|2qB
1202	A_30_P01021886	0.302255	0.240153	0.794538	-0.331812	Detected	Detected	A_30_P01021886	chr4:145450600-145461600_R	chr4:145454143-145454084	mm|4qE1
1203	A_30_P01021887	0.168994	0.128131	0.758199	-0.399351	Detected	Detected	A_30_P01021887	chr9:40268246-40268441_R	chr9:40268310-40268251	mm|9qA5.1
1204	A_30_P01021891	7.82901	6.79122	0.867443	-0.205159	Detected	Detected	A_30_P01021891	chr4:129380903-129390686_R	chr4:129381059-129381000	mm|4qD2.2
1205	A_30_P01021893	0.0079522	0.00800209	1.00627	0.009023	Not Detected	Not Detected	A_30_P01021893	chrX:135880775-135891525_R	chrX:135882495-135882436	mm|XqF1
1206	A_30_P01021895	0.0446801	0.0372759	0.834285	-0.261388	Detected	Not Detected	A_30_P01021895	chr10:98730529-98741718_F	chr10:98730547-98730606	mm|10qD1
1207	A_30_P01021900	0.0076108	0.0147598	1.93933	0.955557	Not Detected	Not Detected	A_30_P01021900	chr5:113609906-113622032_R	chr5:113610040-113609981	mm|5qF
1208	A_30_P01021902	0.0497733	0.052729	1.05938	0.0832223	Detected	Detected	A_30_P01021902	chr18:35973241-35973632_F	chr18:35973422-35973481	mm|18qB2
1209	A_30_P01021903	0.00820591	0.00837798	1.02097	0.0299387	Not Detected	Not Detected	A_30_P01021903	chr10:56151791-56184966_R	chr10:56151931-56151872	mm|10qB4
1210	A_30_P01021905	0.00820786	0.00826281	1.0067	0.0096267	Not Detected	Not Detected	A_30_P01021905	chr4:8606650-8614031_R	chr4:8610224-8610165	mm|4qA1
1211	A_30_P01021907	0.00908451	0.0093416	1.0283	0.04026	Not Detected	Not Detected	A_30_P01021907	chr13:60508775-60534625_F	chr13:60524359-60524418	mm|13qB2
1212	A_30_P01021911	0.0182688	0.0300904	1.6471	0.719924	Not Detected	Not Detected	A_30_P01021911	chr4:82156098-82196298_F	chr4:82159282-82159341	mm|4qC3
1213	A_30_P01021915	0.142018	0.0998287	0.702929	-0.508549	Detected	Detected	A_30_P01021915	chr12:72103832-72116875_R	chr12:72107815-72107756	mm|12qC3
1214	A_30_P01021922	0.0415739	0.0412086	0.991214	-0.012732	Not Detected	Not Detected	A_30_P01021922	chr3:62727150-62758225_R	chr3:62756051-62755992	mm|3qE1
1215	A_30_P01021924	0.0194918	0.0224753	1.15307	0.205474	Not Detected	Not Detected	A_30_P01021924	chr15:34078479-34079439_F	chr15:34079149-34079208	mm|15qB3.1
1216	A_30_P01021929	0.134073	0.0943627	0.703814	-0.506733	Detected	Detected	A_30_P01021929	chr9:118291593-118324230_F	chr9:118314102-118314161	mm|9qF3
1217	A_30_P01021930	0.190769	0.167315	0.877054	-0.189262	Detected	Detected	A_30_P01021930	chr11:116936834-116948799_R	chr11:116938468-116938409	mm|11qE2
1218	A_30_P01021931	0.00991902	0.00927128	0.934696	-0.0974303	Not Detected	Not Detected	A_30_P01021931	chr4:146017200-146029700_F	chr4:146020060-146020119	mm|4qE1
1219	A_30_P01021933	0.00805498	0.0138321	1.71721	0.780069	Not Detected	Not Detected	A_30_P01021933	chr14:105497388-105511063_R	chr14:105505872-105505813	mm|14qE2.3
1220	A_30_P01021940	0.0083647	0.00852808	1.01953	0.0279067	Not Detected	Not Detected	A_30_P01021940	chr4:82979473-83035023_R	chr4:83022597-83022538	mm|4qC3
1221	A_30_P01021948	0.00825932	0.00832938	1.00848	0.012186	Not Detected	Not Detected	A_30_P01021948	chr11:51003332-51033057_R	chr11:51003688-51003629	mm|11qB1.3
1222	A_30_P01021950	0.0125948	0.00947794	0.75253	-0.410178	Not Detected	Not Detected	A_30_P01021950	chr3:36298850-36299384_F	chr3:36299285-36299344	mm|3qB
1223	A_30_P01021952	0.00756949	0.00766794	1.01301	0.018644	Not Detected	Not Detected	A_30_P01021952	chr15:58327703-58329443_R	chr15:58327763-58327704	mm|15qD1
1224	A_30_P01021955	0.00908375	0.0092724	1.02077	0.029655	Not Detected	Not Detected	A_30_P01021955	chr4:115639749-115641787_R	chr4:115639810-115639751	mm|4qD1
1225	A_30_P01021957	2.04505	2.11842	1.03588	0.0508518	Detected	Detected	A_30_P01021957	chrX:146827709-146913398_R	chrX:146844093-146844034	mm|XqF3
1226	A_30_P01021959	0.0472705	0.0588449	1.24485	0.315976	Detected	Detected	A_30_P01021959	chr3:37543523-37613073_R	chr3:37586104-37586045	mm|3qB
1227	A_30_P01021962	0.555531	0.656455	1.18167	0.240827	Detected	Detected	A_30_P01021962	chrX:121520904-121524132_F	chrX:121523847-121523906	mm|XqE3
1228	A_30_P01021963	0.0956827	0.0872511	0.911879	-0.133085	Detected	Detected	A_30_P01021963	chr4:82979473-83035023_F	chr4:83032310-83032369	mm|4qC3
1229	A_30_P01021968	0.0165607	0.00811861	0.490234	-1.02846	Not Detected	Not Detected	A_30_P01021968	chrX:165758353-165806110_F	chrX:165760659-165760718	mm|XqF5
1230	A_30_P01021971	0.0556703	0.0523898	0.941073	-0.087621	Detected	Detected	A_30_P01021971	chr12:88172043-88172731_R	chr12:88172198-88172139	mm|12qD2
1231	A_30_P01021973	0.00908413	0.013696	1.50768	0.592332	Not Detected	Not Detected	A_30_P01021973	chr19:29969050-29980675_R	chr19:29970715-29970656	mm|19qC1
1232	A_30_P01021975	0.0081866	0.0245472	2.99845	1.58422	Not Detected	Not Detected	A_30_P01021975	chr15:97674015-97674423_R	chr15:97674371-97674312	mm|15qF1
1233	A_30_P01021981	0.00969188	0.00995091	1.02673	0.0380518	Not Detected	Not Detected	A_30_P01021981	chr19:60220577-60238494_F	chr19:60238375-60238434	mm|19qD3
1234	A_30_P01021983	0.00889605	0.00912706	1.02597	0.0369864	Not Detected	Not Detected	A_30_P01021983	chr7:100195448-100195894_R	chr7:100195518-100195459	mm|7qE1
1235	A_30_P01021994	0.00952156	0.00970822	1.0196	0.0280083	Not Detected	Not Detected	A_30_P01021994	chr19:6891117-6891594_R	chr19:6891450-6891391	mm|19qA
1236	A_30_P01021995	0.00857715	0.0107428	1.2525	0.324806	Not Detected	Not Detected	A_30_P01021995	chr14:65878005-65878630_F	chr14:65878571-65878630	mm|14qD1
1237	A_30_P01021998	0.0178624	0.00884273	0.495046	-1.01437	Not Detected	Not Detected	A_30_P01021998	chr1:163527603-163527999_F	chr1:163527757-163527816	mm|1qH2.1
1238	A_30_P01021999	0.00830526	0.00841948	1.01375	0.0197048	Not Detected	Not Detected	A_30_P01021999	chr16:34559623-34560462_R	chr16:34559806-34559747	mm|16qB3
1239	A_30_P01022002	0.00876974	0.0216021	2.46325	1.30057	Not Detected	Not Detected	A_30_P01022002	chr1:72281533-72299401_F	chr1:72284445-72284504	mm|1qC3
1240	A_30_P01022003	0.865633	0.761639	0.879863	-0.184648	Detected	Detected	A_30_P01022003	chr13:65360846-65362134_F	chr13:65360886-65360945	mm|13qB3
1241	A_30_P01022005	0.333672	0.285929	0.856919	-0.22277	Detected	Detected	A_30_P01022005	chr11:119254413-119296960_F	chr11:119296770-119296829	mm|11qE2
1242	A_30_P01022007	0.00734024	0.00741912	1.01075	0.0154193	Not Detected	Not Detected	A_30_P01022007	chrX:93154123-93164481_F	chrX:93162990-93163049	mm|XqC3
1243	A_30_P01022008	0.00833176	0.00850501	1.02079	0.0296907	Not Detected	Not Detected	A_30_P01022008	chr15:74477789-74477862_F	chr15:74477803-74477862	mm|15qD3
1244	A_30_P01022012	0.0137686	0.00820501	0.595922	-0.746804	Not Detected	Not Detected	A_30_P01022012	chr5:33773842-33942967_R	chr5:33834535-33834476	mm|5qB2
1245	A_30_P01022015	0.00935818	0.00953279	1.01866	0.026671	Not Detected	Not Detected	A_30_P01022015	chr17:86560289-86565864_F	chr17:86565318-86565377	mm|17qE4
1246	A_30_P01022017	0.0128788	0.00946571	0.734982	-0.444218	Not Detected	Not Detected	A_30_P01022017	chr6:90745692-90777977_R	chr6:90760030-90759971	mm|6qD1
1247	A_30_P01022022	0.00844645	0.00857459	1.01517	0.0217237	Not Detected	Not Detected	A_30_P01022022	chr1:59775022-59780348_R	chr1:59775082-59775023	mm|1qC1.3
1248	A_30_P01022024	0.0545642	0.105617	1.93565	0.952821	Detected	Detected	A_30_P01022024	chr5:136150450-136160852_F	chr5:136150464-136150523	mm|5qG2
1249	A_30_P01022025	0.0367308	0.00996692	0.271351	-1.88177	Not Detected	Not Detected	A_30_P01022025	chr2:50917152-50917519_F	chr2:50917398-50917457	mm|2qC1.1
1250	A_30_P01022026	0.00769585	0.0144374	1.876	0.907658	Not Detected	Not Detected	A_30_P01022026	chr10:59382822-59383642_R	chr10:59383026-59382967	mm|10qB4
1251	A_30_P01022032	0.747873	0.769588	1.02904	0.0412922	Detected	Detected	A_30_P01022032	chr17:6306310-6311805_F	chr17:6311311-6311370	mm|17qA1
1252	A_30_P01022038	7.91336	7.9351	1.00275	0.0039578	Detected	Detected	A_30_P01022038	chr6:31233512-31241062_F	chr6:31235063-31235122	mm|6qA3.3
1253	A_30_P01022052	0.0785973	0.102901	1.30922	0.38871	Detected	Detected	A_30_P01022052	chr18:23922600-23937275_R	chr18:23930317-23930258	mm|18qA2
1254	A_30_P01022058	1.87362	1.88837	1.00787	0.0113096	Detected	Detected	A_30_P01022058	chr5:23349978-23402028_F
1255	A_30_P01022075	308.103	329.005	1.06784	0.094698	Detected	Detected	A_30_P01022075	chr17:17481706-17482457_R	chr17:17482377-17482318	mm|17qA3.2
1256	A_30_P01022079	0.0565314	0.0642969	1.13737	0.185698	Detected	Detected	A_30_P01022079	chr7:66574000-66577193_F	chr7:66576716-66576775	mm|7qC
1257	A_30_P01022080	0.00905363	0.017122	1.89118	0.919285	Not Detected	Not Detected	A_30_P01022080	chr17:22013350-22095775_F	chr17:22066265-22066324	mm|17qA3.3
1258	A_30_P01022082	0.0100109	0.00820114	0.819222	-0.287674	Not Detected	Not Detected	A_30_P01022082	chr14:121850951-121854978_R	chr14:121854936-121854877	mm|14qE5
1259	A_30_P01022083	0.0695197	0.0605208	0.870557	-0.19999	Detected	Detected	A_30_P01022083	chr12:111322030-111323387_F	chr12:111323170-111323229	mm|12qF1
1260	A_30_P01022088	0.00912512	0.00929195	1.01828	0.0261384	Not Detected	Not Detected	A_30_P01022088	chr6:52046805-52072744_R	chr6:52062152-52062093	mm|6qB3
1261	A_30_P01022100	0.0077608	0.0237067	3.05467	1.61102	Not Detected	Not Detected	A_30_P01022100	chr12:21380896-21387071_F	chr12:21383108-21383167	mm|12qA1.3
1262	A_30_P01022105	0.111172	0.080005	0.719654	-0.474625	Detected	Detected	A_30_P01022105	chr1:93744621-93825321_R	chr1:93755604-93755545	mm|1qD
1263	A_30_P01022107	0.00872956	0.00895483	1.02581	0.0367572	Not Detected	Not Detected	A_30_P01022107	chr19:60261340-60273465_R	chr19:60263079-60263020	mm|19qD3
1264	A_30_P01022114	0.00754914	0.00861034	1.14057	0.189758	Not Detected	Not Detected	A_30_P01022114	chr1:153701048-153701634_F	chr1:153701089-153701148	mm|1qG2
1265	A_30_P01022117	0.00930846	0.00951532	1.02222	0.0317097	Not Detected	Not Detected	A_30_P01022117	chr13:31736054-31781679_F	chr13:31765039-31765098	mm|13qA3.2
1266	A_30_P01022120	0.692792	0.832469	1.20161	0.264974	Detected	Detected	A_30_P01022120	chr13:22110479-22116629_R	chr13:22114285-22114226	mm|13qA3.1
1267	A_30_P01022122	0.00963611	0.01474	1.52967	0.613217	Not Detected	Not Detected	A_30_P01022122	chr8:19678750-20038750_R	chr8:19683993-19683934	mm|8qA1.3
1268	A_30_P01022129	0.0276617	0.0123186	0.44533	-1.16705	Not Detected	Not Detected	A_30_P01022129	chr6:122725638-122752828_F	chr6:122752155-122752214	mm|6qF2
1269	A_30_P01022131	0.00814947	0.00830453	1.01903	0.0271923	Not Detected	Not Detected	A_30_P01022131	chr6:12062275-12075800_F	chr6:12074312-12074371	mm|6qA1
1270	A_30_P01022140	0.445952	0.468186	1.04986	0.0701933	Detected	Detected	A_30_P01022140	chr2:75481116-75481679_R	chr2:75481184-75481125	mm|2qC3
1271	A_30_P01022145	0.00963858	0.00984784	1.02171	0.0309858	Not Detected	Not Detected	A_30_P01022145	chr3:100293319-100327843_F	chr3:100327366-100327425	mm|3qF2.2
1272	A_30_P01022147	0.00916633	0.0113851	1.24205	0.312729	Not Detected	Not Detected	A_30_P01022147	chr13:51256165-51256392_F	chr13:51256213-51256272	mm|13qA5
1273	A_30_P01022148	0.00857683	0.00871679	1.01632	0.0233533	Not Detected	Not Detected	A_30_P01022148	chr8:48476637-48492537_R	chr8:48481608-48481549	mm|8qB1.1
1274	A_30_P01022150	0.0127479	0.00812203	0.637127	-0.650348	Not Detected	Not Detected	A_30_P01022150	chr15:102920547-102933472_F	chr15:102926323-102926382	mm|15qF3
1275	A_30_P01022152	8.29382	8.51964	1.02723	0.0387554	Detected	Detected	A_30_P01022152	chr19:16078625-16110246_R	chr19:16099956-16099897	mm|19qA
1276	A_30_P01022156	0.00976505	0.0100154	1.02564	0.036519	Not Detected	Not Detected	A_30_P01022156	chr9:89159907-89160815_F	chr9:89160690-89160749	mm|9qE3.1
1277	A_30_P01022159	0.0741897	0.0409588	0.552082	-0.857045	Detected	Detected	A_30_P01022159	chr13:48576557-48581632_R	chr13:48577487-48577428	mm|13qA5
1278	A_30_P01022162	0.0339139	0.0321895	0.949153	-0.075288	Not Detected	Not Detected	A_30_P01022162	chr6:117829576-117834247_F	chr6:117829691-117829750	mm|6qF1
1279	A_30_P01022164	4.06673	3.94646	0.970426	-0.0433092	Detected	Detected	A_30_P01022164	chr8:27912000-27992750_F	chr8:27933853-27933912	mm|8qA2
1280	A_30_P01022166	0.00993758	0.00754983	0.759725	-0.396451	Not Detected	Not Detected	A_30_P01022166	chr15:32167516-32174417_F	chr15:32171299-32171358	mm|15qB3.1
1281	A_30_P01022167	0.00755139	0.00738518	0.977989	-0.03211	Not Detected	Not Detected	A_30_P01022167	chr8:122947917-122948153_F	chr8:122948052-122948111	mm|8qE1
1282	A_30_P01022168	0.0804244	0.108166	1.34494	0.427545	Detected	Detected	A_30_P01022168	chr1:88384134-88384902_F	chr1:88384767-88384826	mm|1qD
1283	A_30_P01022177	0.355948	0.397394	1.11644	0.158902	Detected	Detected	A_30_P01022177	chr11:120079199-120130099_R	chr11:120086919-120086860	mm|11qE2
1284	A_30_P01022179	0.0875915	0.0864836	0.987352	-0.018363	Detected	Detected	A_30_P01022179	chr3:65463150-65463487_F	chr3:65463172-65463231	mm|3qE1
1285	A_30_P01022187	0.145942	0.105784	0.724837	-0.464272	Detected	Detected	A_30_P01022187	chr16:44717531-44724206_R	chr16:44719282-44719223	mm|16qB4
1286	A_30_P01022188	0.298874	0.328071	1.09769	0.13447	Detected	Detected	A_30_P01022188	chr17:79959134-79972206_F	chr17:79972009-79972068	mm|17qE3
1287	A_30_P01022195	0.260593	0.241716	0.927563	-0.108482	Detected	Detected	A_30_P01022195	chr13:64381475-64415350_F	chr13:64392062-64392121	mm|13qB3
1288	A_30_P01022199	0.0568335	0.0275846	0.485359	-1.04288	Detected	Not Detected	A_30_P01022199	chr18:83087114-83122014_F	chr18:83089785-83089844	mm|18qE3
1289	A_30_P01022200	0.00948752	0.00979952	1.03289	0.04668	Not Detected	Not Detected	A_30_P01022200	chr17:29183003-29217681_F	chr17:29209058-29209117	mm|17qA3.3
1290	A_30_P01022206	0.00817838	0.00828518	1.01306	0.0187187	Not Detected	Not Detected	A_30_P01022206	chr1:138546641-138558591_R	chr1:138553627-138553568	mm|1qE4
1291	A_30_P01022208	0.319061	0.255639	0.801221	-0.319727	Detected	Detected	A_30_P01022208	chr1:139795171-139796306_F	chr1:139796208-139796267	mm|1qE4
1292	A_30_P01022210	0.00896171	0.00918456	1.02487	0.0354366	Not Detected	Not Detected	A_30_P01022210	chr9:121207045-121269020_R	chr9:121211230-121211171	mm|9qF4
1293	A_30_P01022212	0.00964015	0.00987187	1.02404	0.0342677	Not Detected	Not Detected	A_30_P01022212	chr8:71526892-71527500_R	chr8:71527078-71527019	mm|8qB3.3
1294	A_30_P01022214	3.82813	3.97902	1.03942	0.0557728	Detected	Detected	A_30_P01022214	chr8:40238025-40264250_F	chr8:40250480-40250539	mm|8qA4
1295	A_30_P01022221	0.0144872	0.00888688	0.613429	-0.705032	Not Detected	Not Detected	A_30_P01022221	chr7:6296401-6311486_F	chr7:6307296-6307355	mm|7qA1
1296	A_30_P01022229	0.00806324	0.194015	24.0617	4.58867	Not Detected	Detected	A_30_P01022229	chr8:124648600-124731250_R	chr8:124684118-124684059	mm|8qE1
1297	A_30_P01022232	0.00876114	0.0184934	2.11085	1.07782	Not Detected	Not Detected	A_30_P01022232	chr13:29106280-29120376_F	chr13:29120316-29120375	mm|13qA3.1
1298	A_30_P01022237	8.44942	7.11948	0.842599	-0.247082	Detected	Detected	A_30_P01022237	chr17:35080914-35090009_R	chr17:35089371-35089312	mm|17qB1
1299	A_30_P01022240	0.00832884	0.0124801	1.49842	0.583446	Not Detected	Not Detected	A_30_P01022240	chr6:134875724-134931975_R	chr6:134899205-134899146	mm|6qG1
1300	A_30_P01022243	0.00817334	0.011199	1.37019	0.454374	Not Detected	Not Detected	A_30_P01022243	chr5:22810359-22836386_F	chr5:22813355-22813414	mm|5qA3
1301	A_30_P01022246	0.138968	0.141543	1.01853	0.0264931	Detected	Detected	A_30_P01022246	chr15:82037381-82048125_F	chr15:82042915-82042974	mm|15qE1
1302	A_30_P01022250	0.0936115	0.106203	1.13451	0.182068	Detected	Detected	A_30_P01022250	chr19:57426515-57435165_F	chr19:57434674-57434733	mm|19qD2
1303	A_30_P01022255	0.00851481	0.00864074	1.01479	0.0211802	Not Detected	Not Detected	A_30_P01022255	chr16:40307931-40318856_R	chr16:40318698-40318639	mm|16qB4
1304	A_30_P01022262	0.0088549	0.00910014	1.0277	0.039413	Not Detected	Not Detected	A_30_P01022262	chr15:102100964-102104552_F	chr15:102104487-102104546	mm|15qF3
1305	A_30_P01022264	0.0250039	0.0349806	1.39901	0.484404	Not Detected	Not Detected	A_30_P01022264	chr9:30805020-30810645_R	chr9:30805191-30805132	mm|9qA4
1306	A_30_P01022273	1.15768	1.14247	0.98686	-0.0190821	Detected	Detected	A_30_P01022273	chr6:145647711-145756861_F	chr6:145694850-145694909	mm|6qG3
1307	A_30_P01022276	0.00966349	0.00989809	1.02428	0.0346066	Not Detected	Not Detected	A_30_P01022276	chr13:28947034-28949166_R	chr13:28947165-28947106	mm|13qA3.1
1308	A_30_P01022282	0.0082815	0.00979239	1.18244	0.24177	Not Detected	Not Detected	A_30_P01022282	chr6:39205913-39248468_F	chr6:39219260-39219319	mm|6qB1
1309	A_30_P01022287	0.072648	0.0679553	0.935405	-0.0963373	Detected	Detected	A_30_P01022287	chr6:39269398-39269896_R	chr6:39269462-39269403	mm|6qB1
1310	A_30_P01022288	0.0305733	0.0166719	0.545308	-0.874857	Not Detected	Not Detected	A_30_P01022288	chr10:116814196-116920696_R	chr10:116847002-116846943	mm|10qD2
1311	A_30_P01022289	0.00859667	0.00881069	1.0249	0.0354765	Not Detected	Not Detected	A_30_P01022289	chr1:92151850-92156697_R	chr1:92152485-92152426	mm|1qD
1312	A_30_P01022292	0.00911433	0.00941091	1.03254	0.046198	Not Detected	Not Detected	A_30_P01022292	chr7:6108350-6119600_R
1313	A_30_P01022294	0.0074963	0.00757247	1.01016	0.014585	Not Detected	Not Detected	A_30_P01022294	chr16:3872469-3877048_F	chr16:3876406-3876465	mm|16qA1
1314	A_30_P01022296	0.0247412	0.0273989	1.10742	0.147203	Not Detected	Not Detected	A_30_P01022296	chr8:26869173-26869823_R	chr8:26869380-26869321	mm|8qA2
1315	A_30_P01022304	1.05803	0.911498	0.861503	-0.215072	Detected	Detected	A_30_P01022304	chr4:131905739-131910814_F	chr4:131909533-131909592	mm|4qD2.3
1316	A_30_P01022316	0.13159	0.106972	0.81292	-0.298814	Detected	Detected	A_30_P01022316	chr2:179984199-179984669_R	chr2:179984455-179984396	mm|2qH4
1317	A_30_P01022325	0.0520397	0.0612158	1.17633	0.234291	Detected	Detected	A_30_P01022325	chr11:102833388-102833781_F	chr11:102833531-102833590	mm|11qE1
1318	A_30_P01022328	0.0307506	0.0101215	0.329147	-1.6032	Not Detected	Not Detected	A_30_P01022328	chr5:22058025-22072475_F	chr5:22070670-22070729	mm|5qA3
1319	A_30_P01022329	0.00918746	0.0094252	1.02588	0.0368566	Not Detected	Not Detected	A_30_P01022329	chr3:83089315-83108396_F	chr3:83104914-83104973	mm|3qE3
1320	A_30_P01022336	0.220293	0.17215	0.781457	-0.355762	Detected	Detected	A_30_P01022336	chr18:5119300-5181600_R	chr18:5141882-5141823	mm|18qA1
1321	A_30_P01022343	5.86342	5.98139	1.02012	0.0287399	Detected	Detected	A_30_P01022343	chr7:86651948-86675223_F	chr7:86659942-86660001	mm|7qD3
1322	A_30_P01022352	0.0095009	0.0145621	1.53271	0.616085	Not Detected	Not Detected	A_30_P01022352	chr11:22510175-22522025_F	chr11:22518613-22518672	mm|11qA3.2
1323	A_30_P01022357	0.0541877	0.0191922	0.354179	-1.49745	Detected	Not Detected	A_30_P01022357	chr7:108253956-108254385_F	chr7:108254099-108254158	mm|7qE3
1324	A_30_P01022360	0.0088766	0.00910066	1.02524	0.035964	Not Detected	Not Detected	A_30_P01022360	chr3:126969590-126972626_R	chr3:126969650-126969591	mm|3qG2
1325	A_30_P01022363	0.0459541	0.03416	0.743351	-0.427884	Detected	Not Detected	A_30_P01022363	chr3:131128972-131163308_F	chr3:131153520-131153579	mm|3qG3
1326	A_30_P01022368	0.389823	0.432224	1.10877	0.148959	Detected	Detected	A_30_P01022368	chr14:79311982-79334451_F	chr14:79333578-79333637	mm|14qD3
1327	A_30_P01022379	0.00899201	0.0176172	1.95921	0.970269	Not Detected	Not Detected	A_30_P01022379	chr5:144517700-144526071_F	chr5:144525915-144525974	mm|5qG2
1328	A_30_P01022381	0.0176888	0.00815207	0.460862	-1.11759	Not Detected	Not Detected	A_30_P01022381	chr4:146149125-146155054_F	chr4:146154893-146154952	mm|4qE1
1329	A_30_P01022383	2.60798	2.68966	1.03132	0.0444946	Detected	Detected	A_30_P01022383	chr8:40100925-40196350_F	chr8:40134502-40134561	mm|8qA4
1330	A_30_P01022386	0.013292	0.00870166	0.654652	-0.611201	Not Detected	Not Detected	A_30_P01022386	chr13:24613384-24613726_R	chr13:24613691-24613632	mm|13qA3.1
1331	A_30_P01022387	0.227798	0.247291	1.08557	0.118454	Detected	Detected	A_30_P01022387	chr17:6426800-6528950_F	chr17:6521014-6521073	mm|17qA1
1332	A_30_P01022388	0.141333	0.127537	0.902385	-0.148185	Detected	Detected	A_30_P01022388	chr17:21801262-21801932_F	chr17:21801273-21801332	mm|17qA3.2
1333	A_30_P01022389	0.565864	0.3828	0.676487	-0.563865	Detected	Detected	A_30_P01022389	chr18:63363388-63365434_R	chr18:63363603-63363544	mm|18qE1
1334	A_30_P01022390	0.135204	0.133601	0.988144	-0.0172067	Detected	Detected	A_30_P01022390	chr5:23195569-23218551_R	chr5:23216215-23216156	mm|5qA3
1335	A_30_P01022397	0.0794213	0.114718	1.44443	0.530497	Detected	Detected	A_30_P01022397	chr12:74140325-74142695_F	chr12:74142576-74142635	mm|12qC3
1336	A_30_P01022405	0.00733411	0.00741393	1.01088	0.0156177	Not Detected	Not Detected	A_30_P01022405	chr7:85949555-85960019_F	chr7:85950859-85950918	mm|7qD3
1337	A_30_P01022406	0.00932618	0.0097231	1.04256	0.0601303	Not Detected	Not Detected	A_30_P01022406	chrX:132429992-132486347_R	chrX:132466414-132466355	mm|XqF1
1338	A_30_P01022416	0.14391	0.138213	0.960413	-0.0582734	Detected	Detected	A_30_P01022416	chr1:39763924-39774099_R	chr1:39767380-39767321	mm|1qB
1339	A_30_P01022417	0.00866979	0.00884461	1.02016	0.0288008	Not Detected	Not Detected	A_30_P01022417	chr14:65874977-65880202_R	chr14:65876699-65876640	mm|14qD1
1340	A_30_P01022421	0.009563	0.00978378	1.02309	0.0329276	Not Detected	Not Detected	A_30_P01022421	chr11:19950950-19962250_F	chr11:19961089-19961148	mm|11qA3.1
1341	A_30_P01022423	4.0906	4.37304	1.06905	0.0963259	Detected	Detected	A_30_P01022423	chr13:98038568-98068079_R	chr13:98042860-98042801	mm|13qD1
1342	A_30_P01022435	0.00956604	0.00981261	1.02578	0.0367154	Not Detected	Not Detected	A_30_P01022435	chr4:10407110-10724958_R	chr4:10435242-10435183	mm|4qA1
1343	A_30_P01022437	1.53348	1.37907	0.899311	-0.153109	Detected	Detected	A_30_P01022437	chr12:109603526-109647403_F	chr12:109609512-109609571	mm|12qF1
1344	A_30_P01022439	0.00936268	0.00957342	1.02251	0.0321126	Not Detected	Not Detected	A_30_P01022439	chr18:35046847-35047423_R	chr18:35046907-35046848	mm|18qB1
1345	A_30_P01022441	0.120807	0.140375	1.16198	0.216589	Detected	Detected	A_30_P01022441	chr2:168812065-168812873_F	chr2:168812658-168812717	mm|2qH3
1346	A_30_P01022443	0.00850987	0.00871446	1.02404	0.0342751	Not Detected	Not Detected	A_30_P01022443	chr11:3521324-3539552_F	chr11:3539483-3539542	mm|11qA1
1347	A_30_P01022445	0.0275924	0.0123181	0.446429	-1.1635	Not Detected	Not Detected	A_30_P01022445	chr10:6480075-6603900_R	chr10:6490515-6490456	mm|10qA1
1348	A_30_P01022449	0.0873104	0.0834658	0.955966	-0.0649681	Detected	Detected	A_30_P01022449	chr12:45415565-45423519_F	chr12:45416038-45416097	mm|12qB3
1349	A_30_P01022451	0.0111554	0.00935107	0.838255	-0.254538	Not Detected	Not Detected	A_30_P01022451	chr3:121627545-121639470_R	chr3:121638916-121638857	mm|3qG1
1350	A_30_P01022454	0.0423762	0.0222232	0.524427	-0.931187	Not Detected	Not Detected	A_30_P01022454	chr17:80133213-80144417_F	chr17:80144297-80144356	mm|17qE3
1351	A_30_P01022455	0.00750752	0.00759731	1.01196	0.0171518	Not Detected	Not Detected	A_30_P01022455	chr9:27155685-27156100_F	chr9:27155884-27155943	mm|9qA4
1352	A_30_P01022456	0.00772233	0.00779147	1.00895	0.0128589	Not Detected	Not Detected	A_30_P01022456	chr10:21688115-21710890_F	chr10:21698498-21698557	mm|10qA3
1353	A_30_P01022460	0.176009	0.161536	0.917769	-0.123798	Detected	Detected	A_30_P01022460	chrX:20570399-20571162_F	chrX:20571103-20571162	mm|XqA1.3
1354	A_30_P01022461	0.00896019	0.00920357	1.02716	0.0386656	Not Detected	Not Detected	A_30_P01022461	chr2:28260005-28260187_R	chr2:28260074-28260015	mm|2qA3
1355	A_30_P01022466	0.0413544	0.0312186	0.754903	-0.405637	Detected	Not Detected	A_30_P01022466	chr12:77544397-77564122_F	chr12:77553108-77553167	mm|12qC3
1356	A_30_P01022479	0.0797763	0.0780691	0.978601	-0.031208	Detected	Detected	A_30_P01022479	chr10:39659425-39674200_R	chr10:39664811-39664752	mm|10qB1
1357	A_30_P01022480	0.0090003	0.00927249	1.03024	0.0429831	Not Detected	Not Detected	A_30_P01022480	chr7:134595900-134610975_R	chr7:134596067-134596008	mm|7qF3
1358	A_30_P01022485	0.00925791	0.00946727	1.02261	0.0322614	Not Detected	Not Detected	A_30_P01022485	chr19:53624826-53625580_R	chr19:53625263-53625204	mm|19qD2
1359	A_30_P01022495	0.231203	0.217254	0.939669	-0.089776	Detected	Detected	A_30_P01022495	chrX:98716130-98716340_R	chrX:98716190-98716131	mm|XqD
1360	A_30_P01022496	0.0505295	0.0407209	0.805883	-0.311358	Detected	Not Detected	A_30_P01022496	chr17:26911032-26912366_F	chr17:26912182-26912241	mm|17qA3.3
1361	A_30_P01022498	0.00826174	0.00835935	1.01182	0.0169457	Not Detected	Not Detected	A_30_P01022498	chr4:119818783-119819279_R	chr4:119819030-119818971	mm|4qD2.1
1362	A_30_P01022501	0.00930286	0.0317142	3.40908	1.76938	Not Detected	Not Detected	A_30_P01022501	chr8:119732348-119749198_R	chr8:119736951-119736892	mm|8qE1
1363	A_30_P01022507	0.00784101	0.00794856	1.01372	0.0196543	Not Detected	Not Detected	A_30_P01022507	chr15:74478614-74478997_F	chr15:74478656-74478715	mm|15qD3
1364	A_30_P01022510	1.52774	1.05797	0.692508	-0.530097	Detected	Detected	A_30_P01022510	chr10:96103732-96103867_F	chr10:96103807-96103866	mm|10qC3
1365	A_30_P01022511	0.00757488	0.00764038	1.00865	0.0124214	Not Detected	Not Detected	A_30_P01022511	chr14:44151048-44156924_R	chr14:44151303-44151244	mm|14qC1
1366	A_30_P01022514	0.637722	0.555761	0.871479	-0.198463	Detected	Detected	A_30_P01022514	chr12:4133875-4243375_F	chr12:4234458-4234517	mm|12qA1.1
1367	A_30_P01022517	0.00961004	0.00984431	1.02438	0.0347471	Not Detected	Not Detected	A_30_P01022517	chr10:21710544-21710942_F	chr10:21710856-21710915	mm|10qA3
1368	A_30_P01022518	0.160569	0.135552	0.844197	-0.244348	Detected	Detected	A_30_P01022518	chr14:65431652-65437902_R	chr14:65432431-65432372	mm|14qD1
1369	A_30_P01022527	0.00918164	0.00941576	1.0255	0.036327	Not Detected	Not Detected	A_30_P01022527	chr18:82858314-82872414_R	chr18:82862450-82862391	mm|18qE3
1370	A_30_P01022530	0.0710552	0.0443339	0.623936	-0.680529	Detected	Not Detected	A_30_P01022530	chr7:105964846-105965163_F	chr7:105965044-105965103	mm|7qE2
1371	A_30_P01022531	0.152518	0.179308	1.17565	0.233464	Detected	Detected	A_30_P01022531	chr17:22076711-22099431_R	chr17:22077449-22077390	mm|17qA3.3
1372	A_30_P01022532	0.00774972	0.0238485	3.07733	1.62168	Not Detected	Not Detected	A_30_P01022532	chr8:12278818-12280657_F	chr8:12280395-12280454	mm|8qA1.1
1373	A_30_P01022538	0.00842312	0.00853639	1.01345	0.0192724	Not Detected	Not Detected	A_30_P01022538	chr3:37797734-37891650_F	chr3:37891481-37891540	mm|3qB
1374	A_30_P01022542	0.00956706	0.00978832	1.02313	0.0329857	Not Detected	Not Detected	A_30_P01022542	chr11:99970341-99973420_R	chr11:99973420-99973361	mm|11qD
1375	A_30_P01022543	0.067609	0.0509984	0.754314	-0.406762	Detected	Detected	A_30_P01022543	chr18:5119300-5181600_R	chr18:5141813-5141754	mm|18qA1
1376	A_30_P01022544	0.00765927	0.00772259	1.00827	0.011878	Not Detected	Not Detected	A_30_P01022544	chr17:33995525-34028025_R	chr17:33998330-33998271	mm|17qB1
1377	A_30_P01022555	0.0286772	0.029177	1.01743	0.0249267	Not Detected	Not Detected	A_30_P01022555	chr13:74712805-74729233_R	chr13:74729220-74729161	mm|13qC1
1378	A_30_P01022557	0.0117576	0.00803915	0.683739	-0.548483	Not Detected	Not Detected	A_30_P01022557	chr13:24615451-24615973_F	chr13:24615882-24615941	mm|13qA3.1
1379	A_30_P01022558	0.00825402	0.00841823	1.01989	0.0284197	Not Detected	Not Detected	A_30_P01022558	chr10:62262341-62271961_R	chr10:62267359-62267300	mm|10qB4
1380	A_30_P01022562	0.300758	0.243554	0.809802	-0.304359	Detected	Detected	A_30_P01022562	chr4:94719930-94825776_F	chr4:94732366-94732425	mm|4qC5
1381	A_30_P01022563	0.00798127	0.0128089	1.60487	0.682455	Not Detected	Not Detected	A_30_P01022563	chr8:87513394-87514107_R	chr8:87513471-87513412	mm|8qC3
1382	A_30_P01022570	0.0344835	0.0224943	0.65232	-0.616349	Not Detected	Not Detected	A_30_P01022570	chr14:99752098-99752425_R	chr14:99752307-99752248	mm|14qE2.2
1383	A_30_P01022573	0.0075112	0.00760945	1.01308	0.0187493	Not Detected	Not Detected	A_30_P01022573	chr19:32911584-32911747_F	chr19:32911595-32911654	mm|19qC1
1384	A_30_P01022575	0.0135986	0.0127346	0.936464	-0.0947044	Not Detected	Not Detected	A_30_P01022575	chr10:120336212-120338944_F	chr10:120338885-120338944	mm|10qD2
1385	A_30_P01022580	0.00791798	0.00800271	1.0107	0.0153557	Not Detected	Not Detected	A_30_P01022580	chr16:22718344-22725594_R	chr16:22722642-22722583	mm|16qB1
1386	A_30_P01022581	0.00730828	0.00737425	1.00903	0.0129653	Not Detected	Not Detected	A_30_P01022581	chr9:65089730-65091897_R	chr9:65090145-65090086	mm|9qC
1387	A_30_P01022586	0.0645876	0.0328308	0.508315	-0.976206	Detected	Not Detected	A_30_P01022586	chr5:123440192-123451767_R	chr5:123445499-123445440	mm|5qF
1388	A_30_P01022593	2.97951	2.61828	0.87876	-0.186459	Detected	Detected	A_30_P01022593	chr6:129151512-129208737_R	chr6:129182804-129182745	mm|6qF3
1389	A_30_P01022599	0.00760165	0.00766657	1.00854	0.01227	Not Detected	Not Detected	A_30_P01022599	chr4:13409708-13410346_R	chr4:13409832-13409773	mm|4qA1
1390	A_30_P01022603	0.0950323	0.093418	0.983014	-0.0247168	Detected	Detected	A_30_P01022603	chr17:56687541-56694616_F	chr17:56691053-56691112	mm|17qD
1391	A_30_P01022607	0.867598	0.748647	0.862896	-0.212742	Detected	Detected	A_30_P01022607	chr12:4234392-4236672_F	chr12:4234547-4234606	mm|12qA1.1
1392	A_30_P01022612	9.51754	7.9189	0.832032	-0.265288	Detected	Detected	A_30_P01022612	chr5:123582742-123588202_R	chr5:123583810-123583751	mm|5qF
1393	A_30_P01022614	0.035755	0.03717	1.03957	0.0559937	Not Detected	Not Detected	A_30_P01022614	chr4:131737612-131738100_R	chr4:131737672-131737613	mm|4qD2.3
1394	A_30_P01022616	0.0109403	0.0214396	1.9597	0.970633	Not Detected	Not Detected	A_30_P01022616	chr17:27445260-27455641_R	chr17:27455616-27455557	mm|17qA3.3
1395	A_30_P01022618	0.00736343	0.00743701	1.00999	0.0143453	Not Detected	Not Detected	A_30_P01022618	chrX:99206168-99207202_F	chrX:99206857-99206916	mm|XqD
1396	A_30_P01022623	0.0995046	0.110714	1.11265	0.154002	Detected	Detected	A_30_P01022623	chr11:120094176-120097622_R	chr11:120095563-120095504	mm|11qE2
1397	A_30_P01022626	0.152032	0.149265	0.981794	-0.0265073	Detected	Detected	A_30_P01022626	chr12:103151385-103157735_F	chr12:103157606-103157665	mm|12qE
1398	A_30_P01022627	0.00967097	0.00997825	1.03177	0.0451255	Not Detected	Not Detected	A_30_P01022627	chr15:66682293-66722977_R	chr15:66716231-66716172	mm|15qD2
1399	A_30_P01022631	0.0221251	0.012715	0.574688	-0.799149	Not Detected	Not Detected	A_30_P01022631	chr15:102026122-102033597_R	chr15:102033210-102033151	mm|15qF3
1400	A_30_P01022635	0.116353	0.0896488	0.770488	-0.376155	Detected	Detected	A_30_P01022635	chr14:33895294-33923644_R	chr14:33912538-33912479	mm|14qB
1401	A_30_P01022636	0.017784	0.0089711	0.504449	-0.987219	Not Detected	Not Detected	A_30_P01022636	chr15:102032892-102033838_R	chr15:102033819-102033760	mm|15qF3
1402	A_30_P01022639	0.0521197	0.0418328	0.80263	-0.317193	Detected	Not Detected	A_30_P01022639	chr6:47692090-47713542_F	chr6:47693198-47693257	mm|6qB2.3
1403	A_30_P01022640	6.71433	7.56374	1.12651	0.171855	Detected	Detected	A_30_P01022640	chr4:131734714-131742542_F	chr4:131742392-131742451	mm|4qD2.3
1404	A_30_P01022642	0.00839645	0.00858356	1.02228	0.0317966	Not Detected	Not Detected	A_30_P01022642	chr1:73664661-73911040_R	chr1:73664842-73664783	mm|1qC3
1405	A_30_P01022646	0.0220337	0.0123864	0.562156	-0.830957	Not Detected	Not Detected	A_30_P01022646	chr13:81773237-81783062_F	chr13:81776691-81776750	mm|13qC3
1406	A_30_P01022650	0.00882535	0.00900291	1.02012	0.0287375	Not Detected	Not Detected	A_30_P01022650	chr12:70602812-70603402_F	chr12:70603343-70603402	mm|12qC2
1407	A_30_P01022651	0.126586	0.107708	0.850873	-0.232984	Detected	Detected	A_30_P01022651	chr1:134167181-134181457_R	chr1:134181181-134181122	mm|1qE4
1408	A_30_P01022657	0.00908818	0.0093654	1.0305	0.0433487	Not Detected	Not Detected	A_30_P01022657	chr5:149775338-149781472_R	chr5:149781453-149781394	mm|5qG3
1409	A_30_P01022661	0.0167788	0.0222935	1.32867	0.409985	Not Detected	Not Detected	A_30_P01022661	chr3:30099759-30133959_R	chr3:30124902-30124843	mm|3qA3
1410	A_30_P01022668	0.00822916	0.00837983	1.01831	0.0261753	Not Detected	Not Detected	A_30_P01022668	chr18:79286360-79304510_R	chr18:79303460-79303401	mm|18qE3
1411	A_30_P01022675	0.00799598	0.00900094	1.12568	0.170801	Not Detected	Not Detected	A_30_P01022675	chr9:41408354-41420812_F	chr9:41420749-41420808	mm|9qA5.1
1412	A_30_P01022678	0.0300258	0.0264949	0.882406	-0.180486	Not Detected	Not Detected	A_30_P01022678	chr7:134643616-134651441_R	chr7:134651194-134651135	mm|7qF3
1413	A_30_P01022684	0.00731771	0.00738563	1.00928	0.013329	Not Detected	Not Detected	A_30_P01022684	chr2:145492995-145523670_R	chr2:145499574-145499515	mm|2qG1
1414	A_30_P01022687	0.00828511	0.00841351	1.0155	0.022187	Not Detected	Not Detected	A_30_P01022687	chr1:40113561-40113777_R	chr1:40113731-40113672	mm|1qB
1415	A_30_P01022694	0.0431629	0.00790095	0.18305	-2.44969	Detected	Not Detected	A_30_P01022694	chr7:35405125-35415223_F	chr7:35415119-35415178	mm|7qB1
1416	A_30_P01022698	0.00953246	0.00987355	1.03578	0.0507216	Not Detected	Not Detected	A_30_P01022698	chr2:143988645-143993945_R	chr2:143990683-143990624	mm|2qG1
1417	A_30_P01022699	0.0075588	0.00766135	1.01357	0.0194411	Not Detected	Not Detected	A_30_P01022699	chr9:96964067-96973567_F	chr9:96969982-96970041	mm|9qE3.3
1418	A_30_P01022708	0.0150109	0.0458814	3.05654	1.6119	Not Detected	Detected	A_30_P01022708	chr9:67480847-67481797_R	chr9:67481187-67481128	mm|9qC
1419	A_30_P01022709	0.00930591	0.0095117	1.02211	0.031557	Not Detected	Not Detected	A_30_P01022709	chr2:167602966-167608069_F	chr2:167602985-167603044	mm|2qH3
1420	A_30_P01022711	0.0881834	0.0866426	0.982527	-0.0254312	Detected	Detected	A_30_P01022711	chr3:108763862-108772151_F	chr3:108771210-108771269	mm|3qF3
1421	A_30_P01022712	0.00768449	0.00774877	1.00837	0.012018	Not Detected	Not Detected	A_30_P01022712	chr5:14988715-14989311_F	chr5:14989192-14989251	mm|5qA2
1422	A_30_P01022716	0.00882217	0.00899295	1.01936	0.0276606	Not Detected	Not Detected	A_30_P01022716	chrX:121612520-121613475_F	chrX:121612780-121612839	mm|XqE3
1423	A_30_P01022717	0.657358	0.601097	0.914414	-0.129081	Detected	Detected	A_30_P01022717	chr13:48620882-48643532_F	chr13:48641778-48641837	mm|13qA5
1424	A_30_P01022731	0.00753815	0.0165878	2.20051	1.13784	Not Detected	Not Detected	A_30_P01022731	chr8:60132300-60146830_R	chr8:60133682-60133623	mm|8qB2
1425	A_30_P01022735	0.0578294	0.0536495	0.927721	-0.108237	Detected	Detected	A_30_P01022735	chr17:6514179-6517720_R	chr17:6514336-6514277	mm|17qA1
1426	A_30_P01022736	0.043939	0.0467219	1.06334	0.0885973	Detected	Detected	A_30_P01022736	chr17:14320464-14320975_F	chr17:14320916-14320975	mm|17qA2
1427	A_30_P01022742	0.319875	0.354827	1.10927	0.149608	Detected	Detected	A_30_P01022742	chr16:8738782-8830148_F	chr16:8782321-8782380	mm|16qA1
1428	A_30_P01022743	0.213051	0.22568	1.05927	0.083076	Detected	Detected	A_30_P01022743	chr13:65716675-65765575_F	chr13:65762151-65762210	mm|13qB3
1429	A_30_P01022747	0.00982601	0.0091081	0.926938	-0.109455	Not Detected	Not Detected	A_30_P01022747	chr19:59498190-59531390_R	chr19:59508925-59508866	mm|19qD3
1430	A_30_P01022751	13.8528	14.3666	1.03709	0.0525455	Detected	Detected	A_30_P01022751	chr11:97275905-97310538_F	chr11:97305517-97305576	mm|11qD
1431	A_30_P01022754	0.0109861	0.00752981	0.685392	-0.544999	Not Detected	Not Detected	A_30_P01022754	chr19:4994325-4994537_R	chr19:4994386-4994327	mm|19qA
1432	A_30_P01022760	0.00794689	0.00800078	1.00678	0.0097502	Not Detected	Not Detected	A_30_P01022760	chr3:86827945-86886695_R	chr3:86877752-86877693	mm|3qF1
1433	A_30_P01022763	0.0103477	0.00760295	0.734748	-0.444678	Not Detected	Not Detected	A_30_P01022763	chr12:82457625-82476325_R	chr12:82459266-82459207	mm|12qD1
1434	A_30_P01022768	3.35477	3.47135	1.03475	0.049285	Detected	Detected	A_30_P01022768	chr1:182685730-182689074_F	chr1:182688000-182688059	mm|1qH4
1435	A_30_P01022769	0.0123383	0.0119518	0.968679	-0.0459099	Not Detected	Not Detected	A_30_P01022769	chr7:108246261-108247836_F	chr7:108247168-108247227	mm|7qE3
1436	A_30_P01022771	0.00808958	0.00812351	1.00419	0.006038	Not Detected	Not Detected	A_30_P01022771	chr16:46384974-46391331_F	chr16:46389701-46389760	mm|16qB5
1437	A_30_P01022772	0.00765769	0.0115749	1.51154	0.596021	Not Detected	Not Detected	A_30_P01022772	chr12:8451791-8452287_R	chr12:8451917-8451858	mm|12qA1.1
1438	A_30_P01022774	0.00846469	0.0180964	2.13787	1.09618	Not Detected	Not Detected	A_30_P01022774	chr4:109071198-109078776_F	chr4:109076298-109076357	mm|4qC7
1439	A_30_P01022778	0.0396771	0.0380975	0.960188	-0.0586109	Not Detected	Not Detected	A_30_P01022778	chr5:113772057-113772146_F	chr5:113772087-113772146	mm|5qF
1440	A_30_P01022780	0.0202996	0.00751748	0.370326	-1.43313	Not Detected	Not Detected	A_30_P01022780	chr8:126268510-126290810_R	chr8:126277501-126277442	mm|8qE2
1441	A_30_P01022788	0.00883236	0.00904697	1.0243	0.0346366	Not Detected	Not Detected	A_30_P01022788	chr1:92177032-92180487_F	chr1:92180307-92180366	mm|1qD
1442	A_30_P01022790	0.321106	0.361095	1.12454	0.169331	Detected	Detected	A_30_P01022790	chr1:90149027-90152254_F	chr1:90152141-90152200	mm|1qD
1443	A_30_P01022796	0.792838	0.793802	1.00122	0.0017538	Detected	Detected	A_30_P01022796	chr11:87872568-87880978_F	chr11:87880659-87880718	mm|11qC
1444	A_30_P01022798	0.00786121	0.00794955	1.01124	0.0161227	Not Detected	Not Detected	A_30_P01022798	chr8:91471819-91551119_R	chr8:91548555-91548496	mm|8qC3
1445	A_30_P01022800	0.00773996	0.00781791	1.01007	0.0144585	Not Detected	Not Detected	A_30_P01022800	chr15:102932714-102935033_F	chr15:102934800-102934859	mm|15qF3
1446	A_30_P01022804	0.283719	0.257896	0.908985	-0.137672	Detected	Detected	A_30_P01022804	chr7:134369091-134376468_F	chr7:134376236-134376295	mm|7qF3
1447	A_30_P01022805	0.00817371	0.00820573	1.00392	0.0056415	Not Detected	Not Detected	A_30_P01022805	chr11:104304424-104329824_F	chr11:104329317-104329376	mm|11qE1
1448	A_30_P01022807	0.00839365	0.00852008	1.01506	0.0215673	Not Detected	Not Detected	A_30_P01022807	chr8:26866152-26872502_R	chr8:26871659-26871600	mm|8qA2
1449	A_30_P01022813	0.178612	0.183183	1.02559	0.036457	Detected	Detected	A_30_P01022813	chr10:39666719-39679959_R	chr10:39666816-39666757	mm|10qB1
1450	A_30_P01022814	5.81545	5.48356	0.942929	-0.0847788	Detected	Detected	A_30_P01022814	chr8:35650475-35664200_F	chr8:35661741-35661800	mm|8qA4
1451	A_30_P01022815	0.0086652	0.0148517	1.71394	0.77732	Not Detected	Not Detected	A_30_P01022815	chr8:41730287-41746862_F	chr8:41746168-41746227	mm|8qA4
1452	A_30_P01022821	0.0216294	0.0434485	2.00877	1.00631	Not Detected	Detected	A_30_P01022821	chr7:91558475-91733625_F	chr7:91729604-91729663	mm|7qD3
1453	A_30_P01022825	0.00796284	0.0080354	1.00911	0.0130878	Not Detected	Not Detected	A_30_P01022825	chr2:102082091-102082751_R	chr2:102082605-102082546	mm|2qE2
1454	A_30_P01022829	0.047803	0.0354143	0.740838	-0.43277	Detected	Not Detected	A_30_P01022829	chr1:78591605-78606083_R	chr1:78591675-78591616	mm|1qC4
1455	A_30_P01022831	0.0495011	0.0574274	1.16012	0.214279	Detected	Detected	A_30_P01022831	chr11:70196232-70203307_R	chr11:70199262-70199203	mm|11qB3
1456	A_30_P01022850	0.00826737	0.00838111	1.01376	0.019712	Not Detected	Not Detected	A_30_P01022850	chr2:104590593-104606218_R	chr2:104594939-104594880	mm|2qE2
1457	A_30_P01022851	0.0552546	0.0483194	0.874486	-0.193493	Detected	Detected	A_30_P01022851	chr2:173115795-173116608_R	chr2:173116019-173115960	mm|2qH3
1458	A_30_P01022857	0.483862	0.522255	1.07935	0.110157	Detected	Detected	A_30_P01022857	chr16:89961600-89971725_R	chr16:89963598-89963539	mm|16qC3.3
1459	A_30_P01022863	0.00863252	0.00879906	1.01929	0.0275676	Not Detected	Not Detected	A_30_P01022863	chr6:134838675-134847075_R	chr6:134838833-134838774	mm|6qG1
1460	A_30_P01022866	1.26575	0.566036	0.447195	-1.16103	Detected	Detected	A_30_P01022866	chr8:82836971-82849309_R	chr8:82837142-82837083	mm|8qC2
1461	A_30_P01022868	0.0420549	0.0574739	1.36664	0.450632	Not Detected	Detected	A_30_P01022868	chr3:146515333-146557069_F	chr3:146557010-146557069	mm|3qH2
1462	A_30_P01022870	0.00957487	0.0233156	2.43508	1.28397	Not Detected	Not Detected	A_30_P01022870	chr6:67016874-67030651_F	chr6:67030167-67030226	mm|6qC1
1463	A_30_P01022872	0.00766098	0.00773512	1.00968	0.0138955	Not Detected	Not Detected	A_30_P01022872	chr18:75132417-75141201_R	chr18:75134377-75134318	mm|18qE2
1464	A_30_P01022873	0.00727051	0.0143637	1.97561	0.9823	Not Detected	Not Detected	A_30_P01022873	chr11:52463475-52485075_R	chr11:52477061-52477002	mm|11qB1.3
1465	A_30_P01022881	0.00828438	0.0083818	1.01176	0.016866	Not Detected	Not Detected	A_30_P01022881	chr2:75493715-75494227_R	chr2:75494014-75493955	mm|2qC3
1466	A_30_P01022883	0.00974749	0.0100199	1.02795	0.0397702	Not Detected	Not Detected	A_30_P01022883	chr8:37582187-37621987_R	chr8:37596502-37596443	mm|8qA4
1467	A_30_P01022887	0.00928258	0.00958026	1.03207	0.04554	Not Detected	Not Detected	A_30_P01022887	chr5:14923900-15062725_F	chr5:14991051-14991110	mm|5qA2
1468	A_30_P01022891	0.0179818	0.0224832	1.25033	0.322306	Not Detected	Not Detected	A_30_P01022891	chr11:69106907-69112857_R	chr11:69110459-69110400	mm|11qB3
1469	A_30_P01022900	0.0403355	0.0191353	0.474404	-1.07581	Not Detected	Not Detected	A_30_P01022900	chr5:113769776-113769837_F	chr5:113769778-113769837	mm|5qF
1470	A_30_P01022910	0.0799902	0.133707	1.67154	0.741181	Detected	Detected	A_30_P01022910	chr1:85304494-85305390_R	chr1:85304871-85304812	mm|1qC5
1471	A_30_P01022913	0.0160521	0.122625	7.63916	2.93341	Not Detected	Detected	A_30_P01022913	chr4:56480568-56658018_R	chr4:56617644-56617585	mm|4qB3
1472	A_30_P01022917	0.455479	0.461141	1.01243	0.0178242	Detected	Detected	A_30_P01022917	chr2:173105462-173126187_F	chr2:173115122-173115181	mm|2qH3
1473	A_30_P01022927	0.0125015	0.0372625	2.98065	1.57563	Not Detected	Not Detected	A_30_P01022927	chr12:16840919-16841568_F	chr12:16841424-16841483	mm|12qA1.1
1474	A_30_P01022929	0.164004	0.168124	1.02512	0.0357905	Detected	Detected	A_30_P01022929	chr14:115366426-115441225_F	chr14:115440726-115440785	mm|14qE4
1475	A_30_P01022932	0.00867147	0.00892277	1.02898	0.041214	Not Detected	Not Detected	A_30_P01022932	chr2:119139350-119142434_R	chr2:119142424-119142365	mm|2qE5
1476	A_30_P01022936	0.00960363	0.00981972	1.0225	0.0321008	Not Detected	Not Detected	A_30_P01022936	chrX:65756325-65757543_F	chrX:65757484-65757543	mm|XqA7.1
1477	A_30_P01022937	0.00858961	0.00868173	1.01073	0.0153906	Not Detected	Not Detected	A_30_P01022937	chr5:77188300-77205150_F	chr5:77204105-77204164	mm|5qC3.3
1478	A_30_P01022945	0.0318689	0.0215716	0.676886	-0.563015	Not Detected	Not Detected	A_30_P01022945	chrX:93157194-93160542_R	chrX:93157371-93157312	mm|XqC3
1479	A_30_P01022948	0.0351382	0.0124042	0.353011	-1.50221	Not Detected	Not Detected	A_30_P01022948	chr6:91928958-91936887_R	chr6:91936854-91936795	mm|6qD1
1480	A_30_P01022953	0.267573	0.238267	0.890476	-0.167351	Detected	Detected	A_30_P01022953	chr13:65610375-65634500_F	chr13:65629482-65629541	mm|13qB3
1481	A_30_P01022955	0.00743217	0.00757484	1.0192	0.027432	Not Detected	Not Detected	A_30_P01022955	chr2:104640443-104659168_F	chr2:104646952-104647011	mm|2qE2
1482	A_30_P01022956	0.0299215	0.0608688	2.03428	1.02452	Not Detected	Detected	A_30_P01022956	chr13:70745306-70837331_R	chr13:70776269-70776210	mm|13qC1
1483	A_30_P01022958	1.27898	1.0832	0.846927	-0.239691	Detected	Detected	A_30_P01022958	chr12:110003268-110030953_R	chr12:110030788-110030729	mm|12qF1
1484	A_30_P01022960	0.00910117	0.00936748	1.02926	0.041608	Not Detected	Not Detected	A_30_P01022960	chr15:82036791-82037660_R	chr15:82036851-82036792	mm|15qE1
1485	A_30_P01022964	0.0496227	0.0470347	0.947846	-0.0772748	Detected	Detected	A_30_P01022964	chr18:38776580-38841080_R	chr18:38777398-38777339	mm|18qB3
1486	A_30_P01022966	0.0627679	0.0505888	0.805967	-0.311208	Detected	Detected	A_30_P01022966	chr1:63163023-63180223_F	chr1:63176726-63176785	mm|1qC2
1487	A_30_P01022973	0.0107757	0.00829168	0.769482	-0.378041	Not Detected	Not Detected	A_30_P01022973	chr14:77511189-77522852_R	chr14:77511309-77511250	mm|14qD3
1488	A_30_P01022974	0.00935587	0.00953749	1.01941	0.0277371	Not Detected	Not Detected	A_30_P01022974	chr1:155219662-155231912_R	chr1:155226090-155226031	mm|1qG3
1489	A_30_P01022985	0.0269809	0.033655	1.24737	0.318886	Not Detected	Not Detected	A_30_P01022985	chr9:75316023-75344401_F	chr9:75334089-75334148	mm|9qD
1490	A_30_P01022987	1.46744	1.28012	0.872351	-0.197019	Detected	Detected	A_30_P01022987	chr7:50509139-50526856_R	chr7:50512587-50512528	mm|7qB4
1491	A_30_P01022990	0.00872853	0.00892989	1.02307	0.0329041	Not Detected	Not Detected	A_30_P01022990	chr13:38757503-38767928_R	chr13:38765914-38765855	mm|13qA3.3
1492	A_30_P01022996	0.0237115	0.0406422	1.71403	0.777395	Not Detected	Detected	A_30_P01022996	chr8:124648600-124731250_F	chr8:124684126-124684185	mm|8qE1
1493	A_30_P01022999	0.00907631	0.00935509	1.03071	0.043645	Not Detected	Not Detected	A_30_P01022999	chr3:93150607-93151201_R	chr3:93150782-93150723	mm|3qF2.1
1494	A_30_P01023003	0.00948657	0.0113765	1.19922	0.262098	Not Detected	Not Detected	A_30_P01023003	chr3:126989696-127112471_R	chr3:127111887-127111828	mm|3qG2
1495	A_30_P01023004	0.0506499	0.0424835	0.838767	-0.253658	Detected	Detected	A_30_P01023004	chr6:121053274-121053553_R	chr6:121053334-121053275	mm|6qF1
1496	A_30_P01023013	0.0131482	0.00931484	0.708448	-0.497267	Not Detected	Not Detected	A_30_P01023013	chr3:88409887-88421423_F	chr3:88410176-88410235	mm|3qF1
1497	A_30_P01023018	0.0094325	0.00970425	1.02881	0.040977	Not Detected	Not Detected	A_30_P01023018	chr4:146156575-146175425_R	chr4:146157658-146157599	mm|4qE1
1498	A_30_P01023020	0.121686	0.132199	1.0864	0.119549	Detected	Detected	A_30_P01023020	chr18:3003075-3016150_R	chr18:3005494-3005435	mm|18qA1
1499	A_30_P01023025	0.00875173	0.00901779	1.0304	0.0432062	Not Detected	Not Detected	A_30_P01023025	chr6:125330524-125410249_F	chr6:125408504-125408563	mm|6qF3
1500	A_30_P01023032	0.00919799	0.00943576	1.02585	0.0368213	Not Detected	Not Detected	A_30_P01023032	chr16:29711373-29712035_R	chr16:29711556-29711497	mm|16qB2
1501	A_30_P01023037	0.0426723	0.0381488	0.893995	-0.161661	Detected	Not Detected	A_30_P01023037	chr5:33174092-33200792_F	chr5:33186767-33186826	mm|5qB1
1502	A_30_P01023042	0.00972475	0.00996886	1.0251	0.0357666	Not Detected	Not Detected	A_30_P01023042	chr12:55401761-55418611_R	chr12:55416116-55416057	mm|12qC1
1503	A_30_P01023043	0.014293	0.00913349	0.639018	-0.646072	Not Detected	Not Detected	A_30_P01023043	chr15:32167516-32174417_R	chr15:32170365-32170306	mm|15qB3.1
1504	A_30_P01023048	0.00875695	0.00786075	0.897659	-0.155761	Not Detected	Not Detected	A_30_P01023048	chr17:26911397-26917047_R
1505	A_30_P01023053	0.0988593	0.103114	1.04303	0.0607867	Detected	Detected	A_30_P01023053	chr11:93994795-94017045_F	chr11:93999912-93999971	mm|11qD
1506	A_30_P01023064	0.0269198	0.0140022	0.520144	-0.943017	Not Detected	Not Detected	A_30_P01023064	chr2:71205705-71226510_F	chr2:71226391-71226450	mm|2qC2
1507	A_30_P01023066	0.135339	0.0585739	0.432793	-1.20825	Detected	Detected	A_30_P01023066	chr5:15033568-15033987_F	chr5:15033762-15033821	mm|5qA2
1508	A_30_P01023069	0.0083562	0.00956985	1.14524	0.19565	Not Detected	Not Detected	A_30_P01023069	chr13:113205145-113207570_F	chr13:113207396-113207455	mm|13qD2.2
1509	A_30_P01023072	0.313093	0.309022	0.986998	-0.0188813	Detected	Detected	A_30_P01023072	chr15:68161768-68193518_R	chr15:68175600-68175541	mm|15qD2
1510	A_30_P01023075	0.0117611	0.0075713	0.643759	-0.635406	Not Detected	Not Detected	A_30_P01023075	chr2:175543425-175603300_F	chr2:175594151-175594210	mm|2qH4
1511	A_30_P01023078	0.309591	0.268536	0.867389	-0.205248	Detected	Detected	A_30_P01023078	chr2:104657075-104658840_F	chr2:104658551-104658610	mm|2qE2
1512	A_30_P01023086	0.0413389	0.050144	1.213	0.278575	Not Detected	Detected	A_30_P01023086	chr14:78214602-78225827_F	chr14:78220587-78220646	mm|14qD3
1513	A_30_P01023088	0.00882834	0.0091012	1.03091	0.0439143	Not Detected	Not Detected	A_30_P01023088	chr16:40467818-40468474_F	chr16:40468415-40468474	mm|16qB4
1514	A_30_P01023089	0.00823204	0.0094177	1.14403	0.194124	Not Detected	Not Detected	A_30_P01023089	chr11:31643114-31643595_F	chr11:31643339-31643398	mm|11qA4
1515	A_30_P01023094	0.928643	0.933124	1.00483	0.00694465	Detected	Detected	A_30_P01023094	chr2:173421598-173485043_R	chr2:173421660-173421601	mm|2qH4
1516	A_30_P01023097	0.0080957	0.00822696	1.01621	0.023203	Not Detected	Not Detected	A_30_P01023097	chr5:152029557-152030218_R	chr5:152029945-152029886	mm|5qG3
1517	A_30_P01023103	0.0999225	0.100646	1.00724	0.0104142	Detected	Detected	A_30_P01023103	chr7:134369091-134376366_F	chr7:134376180-134376239	mm|7qF3
1518	A_30_P01023106	0.00781587	0.017451	2.23277	1.15883	Not Detected	Not Detected	A_30_P01023106	chr11:117768049-117807949_F	chr11:117793544-117793603	mm|11qE2
1519	A_30_P01023107	0.00929372	0.00966605	1.04006	0.0566707	Not Detected	Not Detected	A_30_P01023107	chr6:28164118-28165468_F	chr6:28165171-28165230	mm|6qA3.2
1520	A_30_P01023109	0.0203811	0.0326063	1.59983	0.677919	Not Detected	Not Detected	A_30_P01023109	chr17:13008796-13023201_F	chr17:13023017-13023076	mm|17qA1
1521	A_30_P01023122	0.0180631	0.0192368	1.06497	0.0908194	Not Detected	Not Detected	A_30_P01023122	chr5:124489025-124506750_F	chr5:124502105-124502164	mm|5qF
1522	A_30_P01023126	0.00798375	0.00948677	1.18826	0.248852	Not Detected	Not Detected	A_30_P01023126	chrX:34347467-34347843_R	chrX:34347753-34347694	mm|XqA3.3
1523	A_30_P01023127	0.327305	0.402634	1.23015	0.298831	Detected	Detected	A_30_P01023127	chr4:136856064-136877219_F	chr4:136876956-136877015	mm|4qD3
1524	A_30_P01023133	0.00775394	0.00781743	1.00819	0.011764	Not Detected	Not Detected	A_30_P01023133	chr4:94719930-94825776_F	chr4:94813041-94813100	mm|4qC5
1525	A_30_P01023141	0.0939737	0.115345	1.22742	0.295626	Detected	Detected	A_30_P01023141	chr13:26791413-26810047_F	chr13:26791494-26791553	mm|13qA3.1
1526	A_30_P01023152	0.00813395	0.00825283	1.01462	0.0209331	Not Detected	Not Detected	A_30_P01023152	chr17:10057283-10075014_F	chr17:10074943-10075002	mm|17qA1
1527	A_30_P01023159	0.0405294	0.00948474	0.234021	-2.09529	Not Detected	Not Detected	A_30_P01023159	chr15:68161768-68193518_F	chr15:68188837-68188896	mm|15qD2
1528	A_30_P01023166	0.016336	0.00899816	0.55082	-0.860348	Not Detected	Not Detected	A_30_P01023166	chr4:119811853-119832606_R	chr4:119812563-119812504	mm|4qD2.1
1529	A_30_P01023167	0.00898479	0.00740721	0.824417	-0.278554	Not Detected	Not Detected	A_30_P01023167	chr2:104590593-104606218_F	chr2:104597921-104597980	mm|2qE2
1530	A_30_P01023171	0.983599	0.565902	0.575338	-0.797519	Detected	Detected	A_30_P01023171	chr10:93819821-93976621_F	chr10:93906618-93906677	mm|10qC2
1531	A_30_P01023180	0.00817065	0.0228559	2.79732	1.48405	Not Detected	Not Detected	A_30_P01023180	chr12:110738120-110769295_F	chr12:110750157-110750216	mm|12qF1
1532	A_30_P01023183	0.00918544	0.00939775	1.02311	0.032966	Not Detected	Not Detected	A_30_P01023183	chr19:24978025-24988025_R	chr19:24985460-24985401	mm|19qB
1533	A_30_P01023185	0.00750132	0.00760033	1.0132	0.018918	Not Detected	Not Detected	A_30_P01023185	chr14:99734507-99734889_R	chr14:99734710-99734651	mm|14qE2.2
1534	A_30_P01023188	0.300145	0.340696	1.1351	0.182826	Detected	Detected	A_30_P01023188	chr11:69185658-69186082_F	chr11:69186020-69186079	mm|11qB3
1535	A_30_P01023189	0.0171389	0.0367466	2.14405	1.10034	Not Detected	Not Detected	A_30_P01023189	chr15:66682293-66722977_F	chr15:66722885-66722944	mm|15qD2
1536	A_30_P01023190	0.00853386	0.00870097	1.01958	0.0279777	Not Detected	Not Detected	A_30_P01023190	chr3:22184002-22196752_R	chr3:22189153-22189094	mm|3qA3
1537	A_30_P01023191	5.63042	6.75416	1.19958	0.262534	Detected	Detected	A_30_P01023191	chr7:144567251-144602440_R	chr7:144567434-144567375	mm|7qF4
1538	A_30_P01023194	0.00793585	0.00804361	1.01358	0.0194573	Not Detected	Not Detected	A_30_P01023194	chr17:17462450-17488725_R	chr17:17467287-17467228	mm|17qA3.1
1539	A_30_P01023196	0.0405145	0.0257588	0.635792	-0.653374	Not Detected	Not Detected	A_30_P01023196	chr19:38392796-38398771_R	chr19:38396107-38396048	mm|19qC3
1540	A_30_P01023197	0.0132507	0.00837885	0.632332	-0.661245	Not Detected	Not Detected	A_30_P01023197	chr7:28588159-28617009_R	chr7:28606235-28606176	mm|7qA3
1541	A_30_P01023198	0.0259748	0.0375087	1.44404	0.530112	Not Detected	Not Detected	A_30_P01023198	chr1:45800000-45834825_R	chr1:45826973-45826914	mm|1qC1.1
1542	A_30_P01023201	0.00842433	0.00859154	1.01985	0.0283547	Not Detected	Not Detected	A_30_P01023201	chr2:157838320-157853495_F	chr2:157848613-157848672	mm|2qH1
1543	A_30_P01023202	0.00782883	0.00792745	1.0126	0.0180593	Not Detected	Not Detected	A_30_P01023202	chr15:83266264-83294664_F	chr15:83282894-83282953	mm|15qE1
1544	A_30_P01023207	0.00819158	0.0108297	1.32206	0.402785	Not Detected	Not Detected	A_30_P01023207	chr2:116796887-116797441_F	chr2:116797320-116797379	mm|2qE5
1545	A_30_P01023216	0.0244921	0.0223856	0.913993	-0.129744	Not Detected	Not Detected	A_30_P01023216	chr17:79042382-79051807_F	chr17:79051463-79051522	mm|17qE3
1546	A_30_P01023218	0.00884444	0.00896887	1.01407	0.020155	Not Detected	Not Detected	A_30_P01023218	chr18:38836368-38935650_F	chr18:38836400-38836459	mm|18qB3
1547	A_30_P01023220	0.0651051	0.0898694	1.38037	0.465058	Detected	Detected	A_30_P01023220	chr10:3231337-3231802_F	chr10:3231599-3231658	mm|10qA1
1548	A_30_P01023221	0.0282837	0.0332905	1.17702	0.23514	Not Detected	Not Detected	A_30_P01023221	chr7:114386535-114443910_F	chr7:114443726-114443785	mm|7qE3
1549	A_30_P01023222	0.00755323	0.00765341	1.01326	0.019009	Not Detected	Not Detected	A_30_P01023222	chrX:92119889-92128492_R	chrX:92119949-92119890	mm|XqC3
1550	A_30_P01023224	0.0339786	0.0270299	0.795497	-0.330072	Not Detected	Not Detected	A_30_P01023224	chr9:30529709-30589042_R	chr9:30530058-30529999	mm|9qA4
1551	A_30_P01023225	0.00849691	0.00860485	1.0127	0.0182126	Not Detected	Not Detected	A_30_P01023225	chr12:110738120-110769295_F	chr12:110750051-110750110	mm|12qF1
1552	A_30_P01023231	0.0799835	0.0686263	0.858005	-0.220941	Detected	Detected	A_30_P01023231	chr13:94180737-94182912_F	chr13:94182575-94182634	mm|13qC3
1553	A_30_P01023233	0.00984209	0.0185965	1.88949	0.917998	Not Detected	Not Detected	A_30_P01023233	chr10:81684904-81685501_R	chr10:81685485-81685426	mm|10qC1
1554	A_30_P01023236	0.0417747	0.0312863	0.748927	-0.417102	Not Detected	Not Detected	A_30_P01023236	chr5:107504871-107507830_F	chr5:107507231-107507290	mm|5qE5
1555	A_30_P01023237	0.00966067	0.0098656	1.02121	0.0302833	Not Detected	Not Detected	A_30_P01023237	chr5:52186651-52187148_R	chr5:52186888-52186829	mm|5qC1
1556	A_30_P01023241	0.0224581	0.0182304	0.81175	-0.300893	Not Detected	Not Detected	A_30_P01023241	chr19:4996544-4997119_R	chr19:4996829-4996770	mm|19qA
1557	A_30_P01023242	0.0143728	0.015482	1.07717	0.107251	Not Detected	Not Detected	A_30_P01023242	chr4:97144314-97144755_R	chr4:97144374-97144315	mm|4qC6
1558	A_30_P01023243	0.010725	0.00754121	0.703146	-0.508103	Not Detected	Not Detected	A_30_P01023243	chr2:25774411-25783736_F	chr2:25783620-25783679	mm|2qA3
1559	A_30_P01023247	4.6683	4.76342	1.02038	0.0290995	Detected	Detected	A_30_P01023247	chr10:62360667-62361253_R	chr10:62360942-62360883	mm|10qB4
1560	A_30_P01023254	0.0095503	0.00975697	1.02164	0.0308881	Not Detected	Not Detected	A_30_P01023254	chr17:15226181-15250333_R
1561	A_30_P01023257	0.00818415	0.00830109	1.01429	0.020467	Not Detected	Not Detected	A_30_P01023257	chr2:113880070-113887230_F	chr2:113882975-113883034	mm|2qE4
1562	A_30_P01023258	0.25149	0.231721	0.921393	-0.118112	Detected	Detected	A_30_P01023258	chr8:13507348-13543773_F	chr8:13539727-13539786	mm|8qA1.1
1563	A_30_P01023259	0.0568413	0.0235309	0.413975	-1.27238	Detected	Not Detected	A_30_P01023259	chr4:147105275-147171025_F	chr4:147145161-147145220	mm|4qE2
1564	A_30_P01023267	0.00830198	0.00843353	1.01585	0.0226807	Not Detected	Not Detected	A_30_P01023267	chr13:59969950-59989725_R	chr13:59977606-59977547	mm|13qB2
1565	A_30_P01023276	0.0384783	0.0372402	0.967823	-0.0471849	Not Detected	Not Detected	A_30_P01023276	chr13:15947521-15999246_F	chr13:15994284-15994343	mm|13qA1
1566	A_30_P01023279	0.257343	0.204427	0.794376	-0.332107	Detected	Detected	A_30_P01023279	chr8:26343277-26352902_R	chr8:26348344-26348285	mm|8qA2
1567	A_30_P01023284	0.00841259	0.00854041	1.01519	0.0217553	Not Detected	Not Detected	A_30_P01023284	chr19:61177675-61219875_F	chr19:61194416-61194475	mm|19qD3
1568	A_30_P01023287	0.0132149	0.0447876	3.38917	1.76093	Not Detected	Detected	A_30_P01023287	chr5:75186625-75186910_F	chr5:75186791-75186850	mm|5qC3.3
1569	A_30_P01023290	0.035799	0.0139947	0.390924	-1.35504	Not Detected	Not Detected	A_30_P01023290	chr15:61919018-61935580_R	chr15:61919094-61919035	mm|15qD1
1570	A_30_P01023294	0.0597122	0.0366057	0.613035	-0.705958	Detected	Not Detected	A_30_P01023294	chr3:95461528-95461939_R	chr3:95461680-95461621	mm|3qF2.1
1571	A_30_P01023299	17.7177	20.1773	1.13882	0.187543	Detected	Detected	A_30_P01023299	chr12:55846405-55846628_R	chr12:55846574-55846515	mm|12qC1
1572	A_30_P01023300	0.0596405	0.0503312	0.843909	-0.24484	Detected	Detected	A_30_P01023300	chr8:40100925-40196350_F	chr8:40164504-40164563	mm|8qA4
1573	A_30_P01023301	0.00808078	0.00812037	1.0049	0.0070504	Not Detected	Not Detected	A_30_P01023301	chr4:146889506-146890173_F	chr4:146889887-146889946	mm|4qE1
1574	A_30_P01023304	0.00906611	0.00927246	1.02276	0.0324688	Not Detected	Not Detected	A_30_P01023304	chr17:47022781-47023428_F	chr17:47022816-47022875	mm|17qC
1575	A_30_P01023305	0.0800085	0.014091	0.176119	-2.50538	Detected	Not Detected	A_30_P01023305	chr3:84616804-84617383_R	chr3:84616867-84616808	mm|3qF1
1576	A_30_P01023306	0.484267	0.547149	1.12985	0.176131	Detected	Detected	A_30_P01023306	chr6:47926997-47927875_F	chr6:47927463-47927522	mm|6qB2.3
1577	A_30_P01023307	0.387208	0.44207	1.14169	0.191166	Detected	Detected	A_30_P01023307	chr18:61798876-61807452_F	chr18:61807119-61807178	mm|18qE1
1578	A_30_P01023313	0.170099	0.155982	0.917008	-0.124994	Detected	Detected	A_30_P01023313	chr1:162965309-162970704_F	chr1:162967716-162967775	mm|1qH2.1
1579	A_30_P01023316	0.00906198	0.00925206	1.02097	0.0299473	Not Detected	Not Detected	A_30_P01023316	chr4:99548675-99598875_R	chr4:99550838-99550779	mm|4qC6
1580	A_30_P01023318	0.0359766	0.0195958	0.544682	-0.876515	Not Detected	Not Detected	A_30_P01023318	chr6:134846715-134847933_R	chr6:134847065-134847006	mm|6qG1
1581	A_30_P01023319	0.00972951	0.010001	1.02791	0.0397119	Not Detected	Not Detected	A_30_P01023319	chr3:50934868-50939918_F	chr3:50938715-50938774	mm|3qC
1582	A_30_P01023321	0.0101035	0.00911909	0.902569	-0.147891	Not Detected	Not Detected	A_30_P01023321	chr8:47813487-47824869_F	chr8:47822170-47822229	mm|8qB1.1
1583	A_30_P01023322	0.00833787	0.00849561	1.01892	0.0270376	Not Detected	Not Detected	A_30_P01023322	chr18:49644984-49645412_F	chr18:49645074-49645133	mm|18qC
1584	A_30_P01023325	0.00752006	0.00762262	1.01364	0.0195427	Not Detected	Not Detected	A_30_P01023325	chrX:130753294-130753673_R	chrX:130753630-130753571	mm|XqE3
1585	A_30_P01023327	0.00899254	0.00924025	1.02755	0.0392022	Not Detected	Not Detected	A_30_P01023327	chr12:15774073-15777144_R	chr12:15774777-15774718	mm|12qA1.1
1586	A_30_P01023330	0.00813021	0.00828633	1.0192	0.0274405	Not Detected	Not Detected	A_30_P01023330	chr9:78369125-78369801_R	chr9:78369185-78369126	mm|9qE1
1587	A_30_P01023337	1.76412	1.46233	0.828928	-0.270681	Detected	Detected	A_30_P01023337	chr8:72105642-72105922_R	chr8:72105729-72105670	mm|8qB3.3
1588	A_30_P01023338	1.23611	1.54494	1.24984	0.321744	Detected	Detected	A_30_P01023338	chr1:175705225-175717250_R	chr1:175710968-175710909	mm|1qH3
1589	A_30_P01023343	0.00772468	0.0530006	6.8612	2.77846	Not Detected	Detected	A_30_P01023343	chr12:109044453-109045618_F	chr12:109044893-109044952	mm|12qF1
1590	A_30_P01023350	0.0147532	0.0264473	1.79265	0.842091	Not Detected	Not Detected	A_30_P01023350	chr8:80581177-80621652_F	chr8:80596463-80596522	mm|8qC1
1591	A_30_P01023357	0.0393794	0.0159998	0.406298	-1.29939	Detected	Not Detected	A_30_P01023357	chr19:54011403-54018978_R	chr19:54012193-54012134	mm|19qD2
1592	A_30_P01023358	0.00782457	0.0079419	1.015	0.021473	Not Detected	Not Detected	A_30_P01023358	chr1:121054422-121055142_F	chr1:121054891-121054950	mm|1qE2.3
1593	A_30_P01023360	0.00928449	0.00952384	1.02578	0.036721	Not Detected	Not Detected	A_30_P01023360	chr6:13801450-13853450_F	chr6:13821146-13821205	mm|6qA1
1594	A_30_P01023367	0.0246311	0.0159804	0.648792	-0.624173	Not Detected	Not Detected	A_30_P01023367	chr4:8566129-8568514_R	chr4:8566537-8566478	mm|4qA1
1595	A_30_P01023370	0.142976	0.136576	0.955243	-0.0660605	Detected	Detected	A_30_P01023370	chr1:139856545-139857204_F	chr1:139857084-139857143	mm|1qE4
1596	A_30_P01023371	0.0424596	0.0262862	0.619087	-0.691785	Detected	Not Detected	A_30_P01023371	chr3:95754599-95754917_R	chr3:95754818-95754759	mm|3qF2.1
1597	A_30_P01023374	0.0319906	0.0349803	1.09346	0.128894	Not Detected	Not Detected	A_30_P01023374	chr17:33425193-33449090_F	chr17:33442141-33442200	mm|17qB1
1598	A_30_P01023376	0.00788615	0.00795014	1.00811	0.0116595	Not Detected	Not Detected	A_30_P01023376	chr2:83540813-83541273_R	chr2:83540995-83540936	mm|2qD
1599	A_30_P01023382	5.34504	5.57131	1.04233	0.0598165	Detected	Detected	A_30_P01023382	chr4:71767271-71767964_R	chr4:71767504-71767445	mm|4qC3
1600	A_30_P01023385	0.0648439	0.0423351	0.652877	-0.615116	Detected	Detected	A_30_P01023385	chr15:38639259-38639546_R	chr15:38639358-38639299	mm|15qB3.1
1601	A_30_P01023391	0.012739	0.0282662	2.21886	1.14982	Not Detected	Not Detected	A_30_P01023391	chr5:110964854-110965222_F	chr5:110965158-110965217	mm|5qF
1602	A_30_P01023393	0.00790554	0.00804907	1.01816	0.025958	Not Detected	Not Detected	A_30_P01023393	chr16:9129538-9137898_R	chr16:9137494-9137435	mm|16qA1
1603	A_30_P01023394	0.00868515	0.00889755	1.02446	0.034858	Not Detected	Not Detected	A_30_P01023394	chr12:7530807-7866572_R	chr12:7530998-7530939	mm|12qA1.1
1604	A_30_P01023399	0.0538852	0.0702869	1.30438	0.383366	Detected	Detected	A_30_P01023399	chr11:53574182-53574644_R	chr11:53574533-53574474	mm|11qB1.3
1605	A_30_P01023400	0.28052	0.282007	1.0053	0.0076294	Detected	Detected	A_30_P01023400	chr14:33923944-34003394_R	chr14:33971933-33971874	mm|14qB
1606	A_30_P01023401	0.0756755	0.0570808	0.754284	-0.406819	Detected	Detected	A_30_P01023401	chr9:41488229-41545481_R	chr9:41488765-41488706	mm|9qA5.1
1607	A_30_P01023402	0.0150413	0.0337544	2.24411	1.16614	Not Detected	Not Detected	A_30_P01023402	chr6:122725638-122752828_R	chr6:122751875-122751816	mm|6qF2
1608	A_30_P01023403	0.0140543	0.0115519	0.821949	-0.282879	Not Detected	Not Detected	A_30_P01023403	lincP21	chr17:29195100-29195041	mm|17qA3.3
1609	A_30_P01023404	0.0147083	0.0117436	0.798434	-0.324755	Not Detected	Not Detected	A_30_P01023404	chr1:13058312-13099826_F	chr1:13084239-13084298	mm|1qA3
1610	A_30_P01023409	0.0538135	0.0620938	1.15387	0.20648	Detected	Detected	A_30_P01023409	chr8:26347473-26348052_R	chr8:26347831-26347772	mm|8qA2
1611	A_30_P01023412	0.0423091	0.0446573	1.0555	0.077929	Not Detected	Not Detected	A_30_P01023412	chr13:70815593-70820844_R	chr13:70815654-70815595	mm|13qC1
1612	A_30_P01023414	0.0295433	0.0427075	1.44559	0.531662	Not Detected	Detected	A_30_P01023414	chr14:99656262-99656858_R	chr14:99656698-99656639	mm|14qE2.2
1613	A_30_P01023419	0.00788914	0.00795287	1.00808	0.0116085	Not Detected	Not Detected	A_30_P01023419	chr6:120613889-120648725_R	chr6:120616732-120616673	mm|6qF1
1614	A_30_P01023424	8.31346	8.86912	1.06684	0.0933428	Detected	Detected	A_30_P01023424	chr12:103151385-103157735_R	chr12:103157224-103157165	mm|12qE
1615	A_30_P01023425	1.20089	1.12218	0.934457	-0.0978003	Detected	Detected	A_30_P01023425	chr15:78996470-79046809_F	chr15:78996550-78996609	mm|15qE1
1616	A_30_P01023428	0.00906506	0.00930526	1.0265	0.037729	Not Detected	Not Detected	A_30_P01023428	chr6:146495766-146496419_R	chr6:146495947-146495888	mm|6qG3
1617	A_30_P01023436	0.0507107	0.0570221	1.12446	0.169232	Detected	Detected	A_30_P01023436	chr6:57583950-57624216_R	chr6:57612932-57612873	mm|6qB3
1618	A_30_P01023448	0.0158632	0.0273293	1.72281	0.784764	Not Detected	Not Detected	A_30_P01023448	chr17:84477999-84489215_F	chr17:84489096-84489155	mm|17qE4
1619	A_30_P01023449	0.0222593	0.0429045	1.92749	0.946721	Not Detected	Detected	A_30_P01023449	chr8:44232164-44267061_R	chr8:44245309-44245250	mm|8qA4
1620	A_30_P01023452	0.00915837	0.00940014	1.0264	0.037591	Not Detected	Not Detected	A_30_P01023452	chrX:11693432-11693908_R	chrX:11693613-11693554	mm|XqA1.1
1621	A_30_P01023455	0.00891748	0.0205152	2.30057	1.20199	Not Detected	Not Detected	A_30_P01023455	chr7:88668948-88678046_F	chr7:88677768-88677827	mm|7qD3
1622	A_30_P01023465	0.464012	0.409158	0.881783	-0.181505	Detected	Detected	A_30_P01023465	chr18:36452279-36454825_F	chr18:36454614-36454673	mm|18qB2
1623	A_30_P01023466	0.00773134	0.00784713	1.01498	0.021446	Not Detected	Not Detected	A_30_P01023466	chr5:75183748-75184179_R	chr5:75184050-75183991	mm|5qC3.3
1624	A_30_P01023471	0.00938491	0.00959756	1.02266	0.0323256	Not Detected	Not Detected	A_30_P01023471	chr2:174943325-174966675_F	chr2:174955357-174955416	mm|2qH4
1625	A_30_P01023472	0.00820838	0.00836282	1.01882	0.0268936	Not Detected	Not Detected	A_30_P01023472	chr4:88604248-88645948_R	chr4:88637529-88637470	mm|4qC4
1626	A_30_P01023475	0.00848235	0.00995811	1.17398	0.231409	Not Detected	Not Detected	A_30_P01023475	chr10:98718526-98719169_R	chr10:98718683-98718624	mm|10qD1
1627	A_30_P01023479	0.0274269	0.0566145	2.06419	1.04558	Not Detected	Detected	A_30_P01023479	chr8:122728333-122752130_R	chr8:122728393-122728334	mm|8qE1
1628	A_30_P01023480	0.450085	0.394981	0.87757	-0.188413	Detected	Detected	A_30_P01023480	chr7:80762708-80763274_R	chr7:80762998-80762939	mm|7qD1
1629	A_30_P01023481	0.00764409	0.00990785	1.29615	0.374228	Not Detected	Not Detected	A_30_P01023481	chr15:73227424-73257474_F	chr15:73253563-73253622	mm|15qD3
1630	A_30_P01023484	0.00862973	0.00872912	1.01152	0.0165219	Not Detected	Not Detected	A_30_P01023484	chr2:67410825-67411407_F	chr2:67411217-67411276	mm|2qC1.3
1631	A_30_P01023486	0.0657572	0.066934	1.0179	0.0255917	Detected	Detected	A_30_P01023486	chr15:101084597-101095097_F	chr15:101093176-101093235	mm|15qF2
1632	A_30_P01023490	0.0922347	0.0923443	1.00119	0.0017137	Detected	Detected	A_30_P01023490	chr12:73789535-73799787_F	chr12:73790194-73790253	mm|12qC3
1633	A_30_P01023494	0.215305	0.196443	0.912394	-0.132271	Detected	Detected	A_30_P01023494	chr18:46646048-46659873_R	chr18:46652574-46652515	mm|18qC
1634	A_30_P01023495	0.00836465	0.00853184	1.01999	0.0285515	Not Detected	Not Detected	A_30_P01023495	chr4:101026387-101071790_F	chr4:101026434-101026493	mm|4qC6
1635	A_30_P01023503	0.0313738	0.0180965	0.576805	-0.793845	Not Detected	Not Detected	A_30_P01023503	chr2:25774411-25783757_R	chr2:25775483-25775424	mm|2qA3
1636	A_30_P01023504	0.0268588	0.00945137	0.351891	-1.5068	Not Detected	Not Detected	A_30_P01023504	chr12:21584725-21595050_F	chr12:21585041-21585100	mm|12qA1.3
1637	A_30_P01023506	0.0120142	0.00982154	0.817495	-0.290718	Not Detected	Not Detected	A_30_P01023506	chr18:61788148-61788307_R	chr18:61788208-61788149	mm|18qE1
1638	A_30_P01023509	0.200442	0.153446	0.765537	-0.385456	Detected	Detected	A_30_P01023509	chr13:44217172-44224947_F	chr13:44220382-44220441	mm|13qA4
1639	A_30_P01023511	0.141976	0.171925	1.21094	0.276133	Detected	Detected	A_30_P01023511	chr7:26054813-26063725_F	chr7:26057524-26057583	mm|7qA3
1640	A_30_P01023513	0.138067	0.119457	0.865209	-0.208879	Detected	Detected	A_30_P01023513	chr5:113920850-113950200_R	chr5:113921481-113921422	mm|5qF
1641	A_30_P01023514	0.00895357	0.00921213	1.02888	0.041072	Not Detected	Not Detected	A_30_P01023514	chr18:60789616-60807973_R	chr18:60789697-60789638	mm|18qD3
1642	A_30_P01023523	265.738	276.458	1.04034	0.057054	Detected	Detected	A_30_P01023523	chr6:116092274-116144199_F	chr6:116143351-116143410	mm|6qE3
1643	A_30_P01023527	0.00872363	0.0201139	2.30568	1.20519	Not Detected	Not Detected	A_30_P01023527	chr6:134879009-134880130_F	chr6:134879027-134879086	mm|6qG1
1644	A_30_P01023528	0.537926	0.478857	0.890191	-0.167812	Detected	Detected	A_30_P01023528	chr1:138570107-138632310_R	chr1:138571771-138571712	mm|1qE4
1645	A_30_P01023529	0.0413616	0.0238773	0.577281	-0.792656	Not Detected	Not Detected	A_30_P01023529	chr9:24292762-24307562_R	chr9:24306952-24306893	mm|9qA4
1646	A_30_P01023534	0.312418	0.280372	0.897427	-0.156134	Detected	Detected	A_30_P01023534	chr1:134867906-134885481_F	chr1:134883962-134884021	mm|1qE4
1647	A_30_P01023535	0.00965302	0.0099336	1.02907	0.041336	Not Detected	Not Detected	A_30_P01023535	chr7:67111261-67120645_R	chr7:67114424-67114365	mm|7qC
1648	A_30_P01023536	0.00800194	0.0080967	1.01184	0.0169846	Not Detected	Not Detected	A_30_P01023536	chr1:85300475-85331475_F	chr1:85311541-85311600	mm|1qC5
1649	A_30_P01023538	0.00791023	0.00801047	1.01267	0.0181674	Not Detected	Not Detected	A_30_P01023538	chr7:35329490-35341191_F	chr7:35329503-35329562	mm|7qB1
1650	A_30_P01023541	0.0730828	0.0649345	0.888505	-0.170547	Detected	Detected	A_30_P01023541	chrX:146827709-146913398_F	chrX:146844090-146844149	mm|XqF3
1651	A_30_P01023547	0.0164288	0.00905363	0.551082	-0.859662	Not Detected	Not Detected	A_30_P01023547	chr13:62701350-62715650_F	chr13:62704735-62704794	mm|13qB3
1652	A_30_P01023554	4.67994	5.07089	1.08354	0.115749	Detected	Detected	A_30_P01023554	chr17:34018371-34019394_R	chr17:34018433-34018374	mm|17qB1
1653	A_30_P01023557	0.00853311	0.00734854	0.861179	-0.215615	Not Detected	Not Detected	A_30_P01023557	chr18:36481237-36481819_F	chr18:36481694-36481753	mm|18qB2
1654	A_30_P01023560	0.00892508	0.00911825	1.02164	0.0308905	Not Detected	Not Detected	A_30_P01023560	chr2:65240793-65292293_F	chr2:65253265-65253324	mm|2qC1.3
1655	A_30_P01023568	0.00770416	0.00782344	1.01548	0.0221644	Not Detected	Not Detected	A_30_P01023568	chr1:63313421-63319694_R	chr1:63313586-63313527	mm|1qC2
1656	A_30_P01023570	0.0736531	0.0637697	0.865811	-0.207876	Detected	Detected	A_30_P01023570	chr10:9322308-9332183_R	chr10:9329135-9329076	mm|10qA1
1657	A_30_P01023573	0.189031	0.161752	0.855687	-0.224845	Detected	Detected	A_30_P01023573	chr6:126768864-126769326_R	chr6:126768970-126768911	mm|6qF3
1658	A_30_P01023578	0.793726	0.687609	0.866305	-0.207053	Detected	Detected	A_30_P01023578	chr14:62294849-62301165_R	chr14:62295040-62294981	mm|14qD1
1659	A_30_P01023584	1.4422	1.5129	1.04902	0.0690403	Detected	Detected	A_30_P01023584	chr6:37732925-37784092_R	chr6:37756269-37756210	mm|6qB1
1660	A_30_P01023586	0.00913332	0.00939975	1.02917	0.0414826	Not Detected	Not Detected	A_30_P01023586	chrX:133315875-133338600_R	chrX:133337551-133337492	mm|XqF1
1661	A_30_P01023588	0.020543	0.0173277	0.843486	-0.245564	Not Detected	Not Detected	A_30_P01023588	chr17:79959134-79972206_F	chr17:79964575-79964634	mm|17qE3
1662	A_30_P01023591	0.00940443	0.00976847	1.03871	0.0547926	Not Detected	Not Detected	A_30_P01023591	chr13:49488457-49493732_F	chr13:49490439-49490498	mm|13qA5
1663	A_30_P01023597	0.0232363	0.0122414	0.526821	-0.924615	Not Detected	Not Detected	A_30_P01023597	chr13:94065827-94071377_R	chr13:94067766-94067707	mm|13qC3
1664	A_30_P01023599	0.00821989	0.00833193	1.01363	0.0195323	Not Detected	Not Detected	A_30_P01023599	chrX:20380294-20380946_F	chrX:20380665-20380724	mm|XqA1.3
1665	A_30_P01023602	0.0084368	0.00856736	1.01547	0.0221546	Not Detected	Not Detected	A_30_P01023602	chr9:27148989-27155714_R	chr9:27153833-27153774	mm|9qA4
1666	A_30_P01023604	0.0300652	0.026663	0.886837	-0.173259	Not Detected	Not Detected	A_30_P01023604	chr11:16831925-16851121_F	chr11:16835701-16835760	mm|11qA2
1667	A_30_P01023609	0.0459541	0.0226071	0.491951	-1.02341	Detected	Not Detected	A_30_P01023609	chr1:94608820-94634671_R	chr1:94610920-94610861	mm|1qD
1668	A_30_P01023623	0.175009	0.117165	0.669479	-0.578888	Detected	Detected	A_30_P01023623	chr11:119250824-119286324_F	chr11:119270282-119270341	mm|11qE2
1669	A_30_P01023627	0.0084549	0.00858644	1.01556	0.022272	Not Detected	Not Detected	A_30_P01023627	chr11:103186833-103187056_R	chr11:103186969-103186910	mm|11qE1
1670	A_30_P01023629	0.0073489	0.00742432	1.01026	0.0147315	Not Detected	Not Detected	A_30_P01023629	chr1:52507332-52514490_F	chr1:52507402-52507461	mm|1qC1.1
1671	A_30_P01023632	0.00926948	0.00947795	1.02249	0.0320874	Not Detected	Not Detected	A_30_P01023632	chr9:111214181-111260465_F	chr9:111260406-111260465	mm|9qF3
1672	A_30_P01023637	0.0271536	0.0291696	1.07424	0.103318	Not Detected	Not Detected	A_30_P01023637	chr10:110980223-110980667_R	chr10:110980415-110980356	mm|10qD1
1673	A_30_P01023638	0.220252	0.163036	0.740226	-0.433963	Detected	Detected	A_30_P01023638	chr8:41934312-41945487_R	chr8:41940704-41940645	mm|8qA4
1674	A_30_P01023642	0.0091762	0.00937192	1.02133	0.030448	Not Detected	Not Detected	A_30_P01023642	chr1:135783286-135783637_R	chr1:135783346-135783287	mm|1qE4
1675	A_30_P01023650	0.0148797	0.00793578	0.533328	-0.906905	Not Detected	Not Detected	A_30_P01023650	chr4:3745750-3756200_R	chr4:3749632-3749573	mm|4qA1
1676	A_30_P01023652	0.00881152	0.00901691	1.02331	0.0332436	Not Detected	Not Detected	A_30_P01023652	XIST	chrX:100655898-100655839	mm|XqD
1677	A_30_P01023660	0.00912698	0.00933998	1.02334	0.033282	Not Detected	Not Detected	A_30_P01023660	chr3:85589154-85621215_R	chr3:85589214-85589155	mm|3qF1
1678	A_30_P01023661	0.453806	0.490471	1.08079	0.112091	Detected	Detected	A_30_P01023661	chr1:33893475-33903900_F	chr1:33896207-33896266	mm|1qB
1679	A_30_P01023664	0.0238407	0.0175004	0.734055	-0.446039	Not Detected	Not Detected	A_30_P01023664	chr3:117935228-118089771_R	chr3:118029865-118029806	mm|3qG1
1680	A_30_P01023665	0.103165	0.0921731	0.89345	-0.162541	Detected	Detected	A_30_P01023665	chrX:120784762-120785166_R	chrX:120784964-120784905	mm|XqE3
1681	A_30_P01023672	1.36601	1.36604	1.00003	3.91e-05	Detected	Detected	A_30_P01023672	chr8:91569369-91594119_F	chr8:91573942-91574001	mm|8qC3
1682	A_30_P01023674	0.0094196	0.00963645	1.02302	0.032835	Not Detected	Not Detected	A_30_P01023674	chr2:173105462-173126187_R	chr2:173114938-173114879	mm|2qH3
1683	A_30_P01023677	0.0316782	0.0412794	1.30309	0.381933	Not Detected	Not Detected	A_30_P01023677	chr4:136871882-136872469_R	chr4:136872020-136871961	mm|4qD3
1684	A_30_P01023679	0.0198565	0.0147237	0.741506	-0.43147	Not Detected	Not Detected	A_30_P01023679	chr3:38324807-38342556_R	chr3:38324869-38324810	mm|3qB
1685	A_30_P01023681	0.0610945	0.0506453	0.828967	-0.270614	Detected	Detected	A_30_P01023681	chr1:59773381-59775888_F	chr1:59775814-59775873	mm|1qC1.3
1686	A_30_P01023682	0.00882541	0.0126227	1.43027	0.51629	Not Detected	Not Detected	A_30_P01023682	chr13:60524145-60528559_R	chr13:60524205-60524146	mm|13qB2
1687	A_30_P01023684	0.0117899	0.008789	0.745469	-0.423781	Not Detected	Not Detected	A_30_P01023684	chr9:106170918-106177894_R	chr9:106177593-106177534	mm|9qF1
1688	A_30_P01023689	0.00778337	0.00788569	1.01315	0.018841	Not Detected	Not Detected	A_30_P01023689	chr1:156646667-156731168_F	chr1:156731093-156731152	mm|1qG3
1689	A_30_P01023690	0.00799533	0.00810247	1.0134	0.0192036	Not Detected	Not Detected	A_30_P01023690	chr17:7838192-7853103_F	chr17:7852704-7852763	mm|17qA1
1690	A_30_P01023692	0.00828767	0.00838778	1.01208	0.0173217	Not Detected	Not Detected	A_30_P01023692	chr16:40464887-40465404_R	chr16:40465147-40465088	mm|16qB4
1691	A_30_P01023697	0.307196	0.229755	0.747908	-0.419068	Detected	Detected	A_30_P01023697	chr2:167388900-167402475_R	chr2:167400896-167400837	mm|2qH3
1692	A_30_P01023709	0.0123423	0.00882579	0.715084	-0.483816	Not Detected	Not Detected	A_30_P01023709	chr11:68200716-68214458_R	chr11:68202304-68202245	mm|11qB3
1693	A_30_P01023713	0.00828076	0.00845262	1.02075	0.0296359	Not Detected	Not Detected	A_30_P01023713	chr14:105987405-106063477_R	chr14:106020536-106020477	mm|14qE2.3
1694	A_30_P01023717	0.0322478	0.00871811	0.270348	-1.88711	Not Detected	Not Detected	A_30_P01023717	chr12:45415565-45423519_R	chr12:45416048-45415989	mm|12qB3
1695	A_30_P01023725	0.0699488	0.0514956	0.73619	-0.441851	Detected	Detected	A_30_P01023725	chr11:5387350-5403150_F	chr11:5394534-5394593	mm|11qA1
1696	A_30_P01023726	0.0208485	0.0335182	1.6077	0.685	Not Detected	Not Detected	A_30_P01023726	chr11:70196232-70203307_F	chr11:70200327-70200386	mm|11qB3
1697	A_30_P01023727	0.165982	0.152911	0.921249	-0.118337	Detected	Detected	A_30_P01023727	chr9:100977450-100989325_F	chr9:100980737-100980796	mm|9qE4
1698	A_30_P01023728	0.00908156	0.00932912	1.02726	0.0388011	Not Detected	Not Detected	A_30_P01023728	chr1:166409457-166434750_R	chr1:166418219-166418160	mm|1qH2.2
1699	A_30_P01023730	0.0379487	0.0201886	0.531999	-0.910505	Detected	Not Detected	A_30_P01023730	chr10:38969397-38972974_F	chr10:38969401-38969460	mm|10qB1
1700	A_30_P01023736	0.0381791	0.013688	0.35852	-1.47987	Detected	Not Detected	A_30_P01023736	chr5:125205454-125209470_F	chr5:125207200-125207259	mm|5qF
1701	A_30_P01023739	0.0447759	0.0357432	0.79827	-0.325051	Detected	Not Detected	A_30_P01023739	chr17:32213375-32238425_F	chr17:32215718-32215777	mm|17qB1
1702	A_30_P01023742	0.471383	0.443862	0.941617	-0.0867872	Detected	Detected	A_30_P01023742	chr14:62263564-62307496_R	chr14:62266317-62266258	mm|14qD1
1703	A_30_P01023752	0.0084782	0.00867701	1.02345	0.0334387	Not Detected	Not Detected	A_30_P01023752	chr10:120116843-120182671_F	chr10:120152899-120152958	mm|10qD2
1704	A_30_P01023754	0.0081761	0.00822754	1.00629	0.0090475	Not Detected	Not Detected	A_30_P01023754	chr7:66874527-67012170_R	chr7:66874587-66874528	mm|7qC
1705	A_30_P01023755	0.0489551	0.0518633	1.05941	0.083255	Detected	Detected	A_30_P01023755	chr17:22815742-22828592_R	chr17:22826075-22826016	mm|17qA3.3
1706	A_30_P01023759	0.00868372	0.0410299	4.72492	2.24029	Not Detected	Not Detected	A_30_P01023759	chr16:8738782-8830148_R	chr16:8757039-8756980	mm|16qA1
1707	A_30_P01023760	40.4747	35.2379	0.870615	-0.199894	Detected	Detected	A_30_P01023760	chr13:108548345-108679004_R	chr13:108549932-108549873	mm|13qD2.1
1708	A_30_P01023763	0.00767449	0.00773811	1.00829	0.01191	Not Detected	Not Detected	A_30_P01023763	chrX:100745320-100819322_R	chrX:100764789-100764730	mm|XqD
1709	A_30_P01023767	0.0149624	0.00883385	0.590403	-0.760227	Not Detected	Not Detected	A_30_P01023767	chr4:106506151-106537682_R	chr4:106507341-106507282	mm|4qC7
1710	A_30_P01023769	0.0259249	0.0335779	1.2952	0.373177	Not Detected	Not Detected	A_30_P01023769	chr5:121765763-121768660_F	chr5:121765786-121765845	mm|5qF
1711	A_30_P01023772	0.00830965	0.00848132	1.02066	0.0295019	Not Detected	Not Detected	A_30_P01023772	chr17:84895250-84908450_R	chr17:84896767-84896708	mm|17qE4
1712	A_30_P01023776	0.00755238	0.00764731	1.01257	0.0180207	Not Detected	Not Detected	A_30_P01023776	chr4:56552801-56553404_R	chr4:56553394-56553335	mm|4qB3
1713	A_30_P01023781	0.0207599	0.00914089	0.440314	-1.18339	Not Detected	Not Detected	A_30_P01023781	chr12:43218810-43252827_F	chr12:43218831-43218890	mm|12qB1
1714	A_30_P01023783	0.00888399	0.00910809	1.02522	0.03594	Not Detected	Not Detected	A_30_P01023783	chr13:28952570-28953234_R	chr13:28952846-28952787	mm|13qA3.1
1715	A_30_P01023785	0.287597	0.223138	0.775869	-0.366114	Detected	Detected	A_30_P01023785	chr2:128137419-128141735_R	chr2:128137479-128137420	mm|2qF1
1716	A_30_P01023794	0.0084567	0.0226525	2.67864	1.4215	Not Detected	Not Detected	A_30_P01023794	chr5:113771346-113771431_F	chr5:113771371-113771430	mm|5qF
1717	A_30_P01023795	0.0436601	0.00901729	0.206534	-2.27555	Not Detected	Not Detected	A_30_P01023795	chr2:172343878-172344212_R	chr2:172344128-172344069	mm|2qH3
1718	A_30_P01023797	0.384086	0.282849	0.73642	-0.4414	Detected	Detected	A_30_P01023797	chr10:66627543-66629331_F	chr10:66629215-66629274	mm|10qB5.1
1719	A_30_P01023799	0.146622	0.122173	0.833248	-0.263182	Detected	Detected	A_30_P01023799	chr8:96983590-96994419_F	chr8:96993879-96993938	mm|8qC5
1720	A_30_P01023804	29.0814	30.3421	1.04335	0.0612276	Detected	Detected	A_30_P01023804	chr14:44292637-44293014_F	chr14:44292783-44292842	mm|14qC1
1721	A_30_P01023823	0.00776576	0.00787698	1.01432	0.020516	Not Detected	Not Detected	A_30_P01023823	chrX:137519350-137534325_R	chrX:137529977-137529918	mm|XqF1
1722	A_30_P01023826	0.0136243	0.0168527	1.23696	0.306798	Not Detected	Not Detected	A_30_P01023826	chr13:108825897-108833335_F	chr13:108833186-108833245	mm|13qD2.1
1723	A_30_P01023832	0.0523652	0.042356	0.808858	-0.306042	Detected	Not Detected	A_30_P01023832	chr18:36470130-36489110_R	chr18:36477025-36476966	mm|18qB2
1724	A_30_P01023837	0.0167455	0.0177418	1.0595	0.083377	Not Detected	Not Detected	A_30_P01023837	chr2:135472670-135484220_F	chr2:135477277-135477336	mm|2qF3
1725	A_30_P01023839	0.21144	0.175455	0.829809	-0.269149	Detected	Detected	A_30_P01023839	chr8:59994074-60002058_F	chr8:59999431-59999490	mm|8qB2
1726	A_30_P01023842	0.0762478	0.0601584	0.788985	-0.341929	Detected	Detected	A_30_P01023842	chr1:87412059-87419385_F	chr1:87412178-87412237	mm|1qC5
1727	A_30_P01023844	0.125112	0.00918915	0.0734472	-3.76715	Detected	Not Detected	A_30_P01023844	chr18:63463356-63463691_F	chr18:63463509-63463568	mm|18qE1
1728	A_30_P01023845	2.63542	2.66765	1.01223	0.0175352	Detected	Detected	A_30_P01023845	chr17:95255725-95272425_R	chr17:95257464-95257405	mm|17qE5
1729	A_30_P01023850	0.00898169	0.00916853	1.0208	0.0297036	Not Detected	Not Detected	A_30_P01023850	chr15:5969454-5994540_F	chr15:5992507-5992566	mm|15qA1
1730	A_30_P01023856	0.00957435	0.00977516	1.02097	0.0299463	Not Detected	Not Detected	A_30_P01023856	chr4:62367014-62386800_F	chr4:62384782-62384841	mm|4qB3
1731	A_30_P01023859	0.0400562	0.0309159	0.771813	-0.373677	Not Detected	Not Detected	A_30_P01023859	chr13:34872696-34906407_R	chr13:34872852-34872793	mm|13qA3.3
1732	A_30_P01023861	0.0483723	0.0462024	0.955141	-0.0662143	Detected	Detected	A_30_P01023861	chr8:40072950-40088400_F	chr8:40073148-40073207	mm|8qA4
1733	A_30_P01023862	0.0139707	0.00832374	0.5958	-0.7471	Not Detected	Not Detected	A_30_P01023862	chr18:25622407-25635118_R	chr18:25622467-25622408	mm|18qA2
1734	A_30_P01023863	0.138678	0.110373	0.795894	-0.329351	Detected	Detected	A_30_P01023863	chr12:52880692-52933444_R	chr12:52881248-52881189	mm|12qC1
1735	A_30_P01023866	0.00878411	0.00903277	1.02831	0.0402724	Not Detected	Not Detected	A_30_P01023866	chr8:90000619-90061169_F	chr8:90059204-90059263	mm|8qC3
1736	A_30_P01023882	0.00929658	0.00947105	1.01877	0.026825	Not Detected	Not Detected	A_30_P01023882	chr15:32708654-32725622_F	chr15:32724939-32724998	mm|15qB3.1
1737	A_30_P01023883	0.130546	0.143211	1.09701	0.13358	Detected	Detected	A_30_P01023883	chr11:70201624-70203335_R	chr11:70201842-70201783	mm|11qB3
1738	A_30_P01023885	0.130357	0.130482	1.00096	0.0013876	Detected	Detected	A_30_P01023885	chr1:63264155-63345773_R	chr1:63283577-63283518	mm|1qC2
1739	A_30_P01023886	0.0686762	0.0548147	0.798162	-0.325246	Detected	Detected	A_30_P01023886	chr14:78223544-78224961_R	chr14:78223604-78223545	mm|14qD3
1740	A_30_P01023889	0.00884567	0.00906973	1.02533	0.036089	Not Detected	Not Detected	A_30_P01023889	chr8:37590189-37590632_F	chr8:37590469-37590528	mm|8qA4
1741	A_30_P01023893	0.00731815	0.00739556	1.01058	0.0151806	Not Detected	Not Detected	A_30_P01023893	chr13:28918991-28919231_F	chr13:28919112-28919171	mm|13qA3.1
1742	A_30_P01023896	21.6909	21.4542	0.989087	-0.015831	Detected	Detected	A_30_P01023896	chr5:34696192-34722842_F	chr5:34712656-34712715	mm|5qB2
1743	A_30_P01023905	0.0150967	0.0403541	2.67303	1.41848	Not Detected	Not Detected	A_30_P01023905	chr12:82495575-82516300_F	chr12:82501062-82501121	mm|12qD1
1744	A_30_P01023907	0.00878711	0.0192333	2.18881	1.13015	Not Detected	Not Detected	A_30_P01023907	chr10:57550245-57550421_F	chr10:57550356-57550415	mm|10qB4
1745	A_30_P01023908	0.0194372	0.00891942	0.458884	-1.1238	Not Detected	Not Detected	A_30_P01023908	chr5:79845827-79846360_R	chr5:79845947-79845888	mm|5qD
1746	A_30_P01023912	0.116092	0.120382	1.03696	0.0523567	Detected	Detected	A_30_P01023912	chr17:32076069-32076590_R	chr17:32076129-32076070	mm|17qB1
1747	A_30_P01023917	0.87297	0.910856	1.0434	0.0612907	Detected	Detected	A_30_P01023917	chr16:90038086-90127636_R	chr16:90090264-90090205	mm|16qC3.3
1748	A_30_P01023918	0.00786319	0.00795104	1.01117	0.016028	Not Detected	Not Detected	A_30_P01023918	chr13:81773237-81783062_R	chr13:81774879-81774820	mm|13qC3
1749	A_30_P01023923	0.0210276	0.0383899	1.82569	0.868441	Not Detected	Not Detected	A_30_P01023923	chr12:110896603-110940553_F	chr12:110907079-110907138	mm|12qF1
1750	A_30_P01023929	0.00781652	0.00787423	1.00738	0.0106114	Not Detected	Not Detected	A_30_P01023929	chr1:195332659-195335997_R	chr1:195332744-195332685	mm|1qH6
1751	A_30_P01023935	0.0349778	0.0199361	0.569965	-0.811055	Not Detected	Not Detected	A_30_P01023935	chr11:95483973-95490751_F	chr11:95490654-95490713	mm|11qD
1752	A_30_P01023938	0.277423	0.267304	0.963526	-0.0536046	Detected	Detected	A_30_P01023938	chr17:17431406-17456593_F	chr17:17454949-17455008	mm|17qA3.1
1753	A_30_P01023945	2.66492	2.57767	0.967261	-0.0480233	Detected	Detected	A_30_P01023945	chrX:12758189-12760546_F	chrX:12760413-12760472	mm|XqA1.1
1754	A_30_P01023946	0.010047	0.0144542	1.43865	0.524717	Not Detected	Not Detected	A_30_P01023946	chr6:143053023-143069198_F	chr6:143058385-143058444	mm|6qG3
1755	A_30_P01023949	0.0165569	0.00893319	0.539545	-0.890184	Not Detected	Not Detected	A_30_P01023949	chr10:24269165-24276690_F	chr10:24269579-24269638	mm|10qA4
1756	A_30_P01023951	0.37454	0.413882	1.10504	0.144102	Detected	Detected	A_30_P01023951	chr3:35831966-35841638_F	chr3:35836561-35836620	mm|3qB
1757	A_30_P01023952	0.00753684	0.00761494	1.01036	0.0148726	Not Detected	Not Detected	A_30_P01023952	chr5:32392912-32395033_F	chr5:32392918-32392977	mm|5qB1
1758	A_30_P01023954	0.640883	0.678322	1.05842	0.0819101	Detected	Detected	A_30_P01023954	chr16:4871449-4874336_R	chr16:4871569-4871510	mm|16qA1
1759	A_30_P01023956	0.00789026	0.00796291	1.00921	0.0132226	Not Detected	Not Detected	A_30_P01023956	chr3:65460193-65460769_R	chr3:65460319-65460260	mm|3qE1
1760	A_30_P01023962	0.00907496	0.0137439	1.51449	0.598829	Not Detected	Not Detected	A_30_P01023962	chr4:101075685-101080461_R	chr4:101076009-101075950	mm|4qC6
1761	A_30_P01023979	0.193583	0.184323	0.952167	-0.070713	Detected	Detected	A_30_P01023979	chr13:48576557-48581836_F	chr13:48581575-48581634	mm|13qA5
1762	A_30_P01023992	0.0426757	0.0169273	0.396649	-1.33407	Not Detected	Not Detected	A_30_P01023992	chr17:7025616-7033491_F	chr17:7032220-7032279	mm|17qA1
1763	A_30_P01024003	0.00818957	0.00824504	1.00677	0.0097389	Not Detected	Not Detected	A_30_P01024003	chr7:6108350-6119600_R
1764	A_30_P01024005	0.015689	0.00923893	0.588881	-0.763951	Not Detected	Not Detected	A_30_P01024005	chr10:94133769-94151321_R	chr10:94134522-94134463	mm|10qC2
1765	A_30_P01024007	0.00905488	0.00930121	1.0272	0.0387229	Not Detected	Not Detected	A_30_P01024007	chr7:133402766-133415516_F	chr7:133403841-133403900	mm|7qF3
1766	A_30_P01024008	0.00796431	0.00809417	1.01631	0.0233347	Not Detected	Not Detected	A_30_P01024008	chr1:167802183-167805411_F	chr1:167805328-167805387	mm|1qH2.3
1767	A_30_P01024011	0.0327246	0.0400159	1.22281	0.290199	Not Detected	Not Detected	A_30_P01024011	chr6:35441848-35450830_R	chr6:35447808-35447749	mm|6qB1
1768	A_30_P01024012	0.0372404	0.0255282	0.685498	-0.544775	Not Detected	Not Detected	A_30_P01024012	chr14:77042348-77042645_R	chr14:77042408-77042349	mm|14qD3
1769	A_30_P01024016	0.00811471	0.00825961	1.01786	0.025534	Not Detected	Not Detected	A_30_P01024016	chr2:112030834-112031446_F	chr2:112031372-112031431	mm|2qE3
1770	A_30_P01024018	0.0192757	0.0168225	0.872729	-0.196395	Not Detected	Not Detected	A_30_P01024018	chr5:110097500-110118475_R	chr5:110100560-110100501	mm|5qF
1771	A_30_P01024020	0.201216	0.180239	0.895753	-0.158827	Detected	Detected	A_30_P01024020	chr1:133839368-133839762_F	chr1:133839635-133839694	mm|1qE4
1772	A_30_P01024027	0.0386323	0.0405565	1.04981	0.0701289	Not Detected	Not Detected	A_30_P01024027	chr10:96100545-96101009_F	chr10:96100631-96100690	mm|10qC3
1773	A_30_P01024039	0.175479	0.197662	1.12641	0.171738	Detected	Detected	A_30_P01024039	chrX:6790023-6896433_R	chrX:6893845-6893786	mm|XqA1.1
1774	A_30_P01024040	0.00923905	0.00946138	1.02407	0.0343074	Not Detected	Not Detected	A_30_P01024040	chr15:39798472-39799265_R	chr15:39798753-39798694	mm|15qB3.1
1775	A_30_P01024043	0.11643	0.0762281	0.654714	-0.611063	Detected	Detected	A_30_P01024043	chr2:167388900-167402475_R	chr2:167401001-167400942	mm|2qH3
1776	A_30_P01024045	0.00737185	0.00743863	1.00906	0.01301	Not Detected	Not Detected	A_30_P01024045	chr15:74474704-74474770_F	chr15:74474710-74474769	mm|15qD3
1777	A_30_P01024047	0.0109599	0.0080939	0.738504	-0.437323	Not Detected	Not Detected	A_30_P01024047	chr5:77188300-77205150_R	chr5:77203960-77203901	mm|5qC3.3
1778	A_30_P01024053	0.00843439	0.0208502	2.47205	1.30571	Not Detected	Not Detected	A_30_P01024053	chr7:3338500-3360725_F	chr7:3338923-3338982	mm|7qA1
1779	A_30_P01024054	1.03499	1.03034	0.995511	-0.00649071	Detected	Detected	A_30_P01024054	chr12:55844075-55898175_R	chr12:55852838-55852779	mm|12qC1
1780	A_30_P01024055	0.0922988	0.0764606	0.828403	-0.271594	Detected	Detected	A_30_P01024055	chr19:57426515-57435165_R	chr19:57433909-57433850	mm|19qD2
1781	A_30_P01024067	0.136225	0.178294	1.30882	0.388262	Detected	Detected	A_30_P01024067	chr12:4581550-4599600_F	chr12:4594224-4594283	mm|12qA1.1
1782	A_30_P01024070	1.52069	1.55795	1.0245	0.0349197	Detected	Detected	A_30_P01024070	chr17:95255725-95272425_R	chr17:95257766-95257707	mm|17qE5
1783	A_30_P01024080	0.0536496	0.058278	1.08627	0.119385	Detected	Detected	A_30_P01024080	chr3:96205368-96217943_F	chr3:96212992-96213051	mm|3qF2.1
1784	A_30_P01024083	1.44019	1.31113	0.910383	-0.135455	Detected	Detected	A_30_P01024083	chr16:30939991-30940193_F	chr16:30939997-30940056	mm|16qB2
1785	A_30_P01024089	0.00773836	0.00809758	1.04642	0.0654633	Not Detected	Not Detected	A_30_P01024089	chr11:59217249-59217785_R	chr11:59217309-59217250	mm|11qB1.3
1786	A_30_P01024104	0.0806239	0.0832355	1.03239	0.0459919	Detected	Detected	A_30_P01024104	chr3:113296823-113298691_R	chr3:113298093-113298034	mm|3qF3
1787	A_30_P01024112	0.00875926	0.00895115	1.02191	0.0312642	Not Detected	Not Detected	A_30_P01024112	chr11:18753941-18760118_R	chr11:18754020-18753961	mm|11qA3.1
1788	A_30_P01024113	0.0367703	0.0366627	0.997075	-0.0042265	Not Detected	Not Detected	A_30_P01024113	chr8:35143801-35144482_F	chr8:35144423-35144482	mm|8qA4
1789	A_30_P01024115	0.0657625	0.0161717	0.24591	-2.0238	Detected	Not Detected	A_30_P01024115	chr16:84708005-84708675_R	chr16:84708147-84708088	mm|16qC3.3
1790	A_30_P01024123	0.00750094	0.0075711	1.00935	0.013432	Not Detected	Not Detected	A_30_P01024123	chr2:175103400-175316650_R	chr2:175111711-175111652	mm|2qH4
1791	A_30_P01024131	0.109567	0.0763551	0.696881	-0.521016	Detected	Detected	A_30_P01024131	chr4:119923882-119924244_R	chr4:119923942-119923883	mm|4qD2.2
1792	A_30_P01024134	0.776484	0.610755	0.786564	-0.346363	Detected	Detected	A_30_P01024134	chr2:60038543-60046318_R	chr2:60044849-60044790	mm|2qC1.1
1793	A_30_P01024137	4.23877	4.35701	1.02789	0.039691	Detected	Detected	A_30_P01024137	chr11:69196530-69197001_F	chr11:69196546-69196605	mm|11qB3
1794	A_30_P01024139	0.181424	0.161527	0.890329	-0.167589	Detected	Detected	A_30_P01024139	chr15:85412264-85549139_R	chr15:85435954-85435895	mm|15qE2
1795	A_30_P01024142	0.38594	0.37265	0.965564	-0.0505562	Detected	Detected	A_30_P01024142	chr17:8719950-8783850_F	chr17:8761624-8761683	mm|17qA1
1796	A_30_P01024144	0.053741	0.0539403	1.00371	0.005341	Detected	Detected	A_30_P01024144	chr12:12768528-12849976_F	chr12:12803921-12803980	mm|12qA1.1
1797	A_30_P01024145	0.00895788	0.00915246	1.02172	0.031002	Not Detected	Not Detected	A_30_P01024145	chr17:29378878-29379589_F	chr17:29379295-29379354	mm|17qA3.3
1798	A_30_P01024146	0.450535	0.282964	0.628062	-0.67102	Detected	Detected	A_30_P01024146	chr19:54011403-54019143_F	chr19:54018914-54018973	mm|19qD2
1799	A_30_P01024148	0.0545364	0.0635748	1.16573	0.221236	Detected	Detected	A_30_P01024148	chr8:27133090-27133734_R	chr8:27133733-27133674	mm|8qA2
1800	A_30_P01024149	0.0109788	0.0096858	0.882228	-0.180777	Not Detected	Not Detected	A_30_P01024149	chr10:3229404-3229856_F	chr10:3229756-3229815	mm|10qA1
1801	A_30_P01024151	0.00852618	0.00873943	1.02501	0.0356386	Not Detected	Not Detected	A_30_P01024151	chr1:20669157-20672643_F	chr1:20672129-20672188	mm|1qA4
1802	A_30_P01024155	0.323917	0.382271	1.18015	0.238976	Detected	Detected	A_30_P01024155	chr14:26835914-26845344_F	chr14:26842178-26842237	mm|14qA3
1803	A_30_P01024156	0.00832899	0.0084866	1.01892	0.0270453	Not Detected	Not Detected	A_30_P01024156	chr12:76776232-76776905_F	chr12:76776531-76776590	mm|12qC3
1804	A_30_P01024158	0.0186518	0.0111235	0.596377	-0.745704	Not Detected	Not Detected	A_30_P01024158	chr6:86524425-86524935_F	chr6:86524437-86524496	mm|6qD1
1805	A_30_P01024161	10.4427	9.45584	0.905498	-0.143217	Detected	Detected	A_30_P01024161	chr4:123572090-123581365_R	chr4:123580843-123580784	mm|4qD2.2
1806	A_30_P01024163	26.6386	24.8117	0.931416	-0.102502	Detected	Detected	A_30_P01024163	chr1:175705225-175717250_R	chr1:175706719-175706660	mm|1qH3
1807	A_30_P01024174	0.00867291	0.0190918	2.20132	1.13837	Not Detected	Not Detected	A_30_P01024174	chr5:31856417-31916414_R	chr5:31856601-31856542	mm|5qB1
1808	A_30_P01024177	0.143078	0.143134	1.00039	0.000566	Detected	Detected	A_30_P01024177	chrX:72966144-73011019_R	chrX:72969492-72969433	mm|XqA7.3
1809	A_30_P01024182	0.0116552	0.00740533	0.635364	-0.654344	Not Detected	Not Detected	A_30_P01024182	chr3:34793853-34800591_F	chr3:34800462-34800521	mm|3qA3
1810	A_30_P01024184	6.212	5.13192	0.82613	-0.275559	Detected	Detected	A_30_P01024184	chr1:87348082-87409907_F	chr1:87409439-87409498	mm|1qC5
1811	A_30_P01024186	0.0101008	0.0270432	2.67732	1.42079	Not Detected	Not Detected	A_30_P01024186	chr15:82769917-82770296_R	chr15:82770022-82769963	mm|15qE1
1812	A_30_P01024188	0.401326	0.312119	0.77772	-0.362678	Detected	Detected	A_30_P01024188	chr2:22782700-22801900_F	chr2:22789130-22789189	mm|2qA3
1813	A_30_P01024189	0.00784884	0.00796778	1.01515	0.0216973	Not Detected	Not Detected	A_30_P01024189	chr14:77258025-77278750_R	chr14:77274629-77274570	mm|14qD3
1814	A_30_P01024192	0.277088	0.26335	0.950421	-0.0733609	Detected	Detected	A_30_P01024192	chr6:131263850-131314850_F	chr6:131277159-131277218	mm|6qF3
1815	A_30_P01024198	0.0557211	0.0447307	0.802761	-0.316958	Detected	Not Detected	A_30_P01024198	chr14:30758342-30759669_R	chr14:30758469-30758410	mm|14qB
1816	A_30_P01024204	0.00799813	0.00809199	1.01174	0.0168324	Not Detected	Not Detected	A_30_P01024204	chr13:99465269-99472596_F	chr13:99466477-99466536	mm|13qD1
1817	A_30_P01024205	0.183045	0.15729	0.859292	-0.21878	Detected	Detected	A_30_P01024205	chr9:43738583-43757007_R	chr9:43754325-43754266	mm|9qA5.1
1818	A_30_P01024207	0.00926565	0.0124699	1.34582	0.428484	Not Detected	Not Detected	A_30_P01024207	chr17:27706143-27706808_R	chr17:27706553-27706494	mm|17qA3.3
1819	A_30_P01024208	0.00756832	0.00765566	1.01154	0.016555	Not Detected	Not Detected	A_30_P01024208	chr13:94183152-94184073_F	chr13:94183762-94183821	mm|13qC3
1820	A_30_P01024210	0.00770038	0.00776364	1.00822	0.0118041	Not Detected	Not Detected	A_30_P01024210	chr4:88745770-88774130_R	chr4:88745892-88745833	mm|4qC4
1821	A_30_P01024215	0.0695284	0.0715084	1.02848	0.0405098	Detected	Detected	A_30_P01024215	chr13:94182877-94203852_F	chr13:94203172-94203231	mm|13qC3
1822	A_30_P01024217	0.00789185	0.00795131	1.00753	0.0108287	Not Detected	Not Detected	A_30_P01024217	chr18:5162836-5165729_R	chr18:5163016-5162957	mm|18qA1
1823	A_30_P01024220	0.120705	0.097975	0.811688	-0.301003	Detected	Detected	A_30_P01024220	chr4:44181997-44249172_F	chr4:44246943-44247002	mm|4qB1
1824	A_30_P01024224	0.0073668	0.00744535	1.01066	0.0153027	Not Detected	Not Detected	A_30_P01024224	chr13:112337405-112356455_F	chr13:112350976-112351035	mm|13qD2.2
1825	A_30_P01024226	0.00945888	0.018214	1.9256	0.945308	Not Detected	Not Detected	A_30_P01024226	chrX:20388085-20388552_F	chrX:20388472-20388531	mm|XqA1.3
1826	A_30_P01024228	0.0341026	0.0214078	0.627747	-0.671746	Not Detected	Not Detected	A_30_P01024228	chr16:31321192-31333486_F	chr16:31324318-31324377	mm|16qB2
1827	A_30_P01024233	0.0864826	0.0890321	1.02948	0.0419155	Detected	Detected	A_30_P01024233	chr5:36969767-37087176_R	chr5:36969833-36969774	mm|5qB3
1828	A_30_P01024237	0.00762033	0.00771458	1.01237	0.0177336	Not Detected	Not Detected	A_30_P01024237	chr1:158979050-159007700_R	chr1:158989208-158989149	mm|1qH1
1829	A_30_P01024239	0.00941959	0.00968774	1.02847	0.040496	Not Detected	Not Detected	A_30_P01024239	chr1:161969026-162001640_F	chr1:161972121-161972180	mm|1qH2.1
1830	A_30_P01024246	0.00883175	0.0109509	1.23994	0.310275	Not Detected	Not Detected	A_30_P01024246	chr9:31834945-32015745_R	chr9:31959568-31959509	mm|9qA4
1831	A_30_P01024247	0.00964604	0.0120753	1.25184	0.324051	Not Detected	Not Detected	A_30_P01024247	chr16:9249688-9275013_R	chr16:9259969-9259910	mm|16qA1
1832	A_30_P01024252	0.00791112	0.00803535	1.0157	0.022479	Not Detected	Not Detected	A_30_P01024252	chr1:44915250-44944125_R	chr1:44929614-44929555	mm|1qC1.1
1833	A_30_P01024258	0.0467549	0.0384171	0.821669	-0.28337	Detected	Not Detected	A_30_P01024258	chr15:85300937-85301522_F	chr15:85301458-85301517	mm|15qE2
1834	A_30_P01024263	0.00895363	0.0091873	1.0261	0.0371693	Not Detected	Not Detected	A_30_P01024263	chr15:60731651-60732079_R	chr15:60731898-60731839	mm|15qD1
1835	A_30_P01024270	0.00814227	0.00828063	1.01699	0.0243094	Not Detected	Not Detected	A_30_P01024270	chr17:15357376-15385701_F	chr17:15373154-15373213	mm|17qA2
1836	A_30_P01024275	0.206268	0.240753	1.16718	0.223028	Detected	Detected	A_30_P01024275	chr8:124397412-124398022_R	chr8:124397856-124397797	mm|8qE1
1837	A_30_P01024277	0.00968637	0.00986355	1.01829	0.0261503	Not Detected	Not Detected	A_30_P01024277	chr6:93570531-93599006_F	chr6:93578373-93578432	mm|6qD1
1838	A_30_P01024278	0.0200742	0.00922106	0.459349	-1.12234	Not Detected	Not Detected	A_30_P01024278	chr12:32781477-32808567_R	chr12:32781681-32781622	mm|12qA3
1839	A_30_P01024279	0.0176852	0.0201575	1.13979	0.188774	Not Detected	Not Detected	A_30_P01024279	chr1:69555180-69555559_R	chr1:69555448-69555389	mm|1qC3
1840	A_30_P01024280	0.00749518	0.00756596	1.00944	0.0135587	Not Detected	Not Detected	A_30_P01024280	chr3:93151210-93151777_F	chr3:93151526-93151585	mm|3qF2.1
1841	A_30_P01024281	0.00808435	0.0152836	1.89052	0.918784	Not Detected	Not Detected	A_30_P01024281	chr6:115468025-115489250_F	chr6:115486781-115486840	mm|6qE3
1842	A_30_P01024284	0.0163752	0.0138087	0.843269	-0.245935	Not Detected	Not Detected	A_30_P01024284	chr5:111538420-111540142_F	chr5:111540028-111540087	mm|5qF
1843	A_30_P01024285	0.018124	0.0155534	0.858165	-0.220673	Not Detected	Not Detected	A_30_P01024285	chr16:23989160-23992539_F	chr16:23992396-23992455	mm|16qB1
1844	A_30_P01024286	0.0114209	0.0216487	1.89554	0.922611	Not Detected	Not Detected	A_30_P01024286	chr15:86038874-86039233_R	chr15:86039080-86039021	mm|15qE2
1845	A_30_P01024287	0.0224647	0.00893336	0.397661	-1.33039	Not Detected	Not Detected	A_30_P01024287	chr2:67720599-67723538_F	chr2:67723419-67723478	mm|2qC1.3
1846	A_30_P01024290	0.0210201	0.00766353	0.364581	-1.45569	Not Detected	Not Detected	A_30_P01024290	chr15:90156889-90184564_R	chr15:90184276-90184217	mm|15qE3
1847	A_30_P01024291	0.0378045	0.043658	1.15484	0.20769	Detected	Detected	A_30_P01024291	chr12:110074255-110075707_F	chr12:110074395-110074454	mm|12qF1
1848	A_30_P01024292	0.00886996	0.00743719	0.838469	-0.254171	Not Detected	Not Detected	A_30_P01024292	chr14:25562934-25718867_R	chr14:25563417-25563358	mm|14qA3
1849	A_30_P01024297	43.3401	44.238	1.02072	0.029582	Detected	Detected	A_30_P01024297	chr6:121035216-121035648_R	chr6:121035356-121035297	mm|6qF1
1850	A_30_P01024298	0.00882525	0.00904692	1.02512	0.0357893	Not Detected	Not Detected	A_30_P01024298	chr12:20996314-21091646_F	chr12:21082186-21082245	mm|12qA1.2
1851	A_30_P01024302	0.00934531	0.009557	1.02265	0.032316	Not Detected	Not Detected	A_30_P01024302	chr12:45415565-45423519_R
1852	A_30_P01024303	0.00801439	0.0080664	1.00649	0.0093327	Not Detected	Not Detected	A_30_P01024303	chr4:101010948-101032148_F	chr4:101019319-101019378	mm|4qC6
1853	A_30_P01024316	0.122096	0.113997	0.933669	-0.0990171	Detected	Detected	A_30_P01024316	chr3:19179899-19216399_R	chr3:19210190-19210131	mm|3qA2
1854	A_30_P01024317	0.00845186	0.00858447	1.01569	0.0224597	Not Detected	Not Detected	A_30_P01024317	chr9:71681897-71682498_F	chr9:71682316-71682375	mm|9qD
1855	A_30_P01024323	0.0515747	0.0167791	0.325335	-1.62	Detected	Not Detected	A_30_P01024323	chr9:40266027-40266460_R	chr9:40266287-40266228	mm|9qA5.1
1856	A_30_P01024326	0.174994	0.145023	0.828727	-0.271031	Detected	Detected	A_30_P01024326	chr17:15226181-15250333_F	chr17:15226941-15227000	mm|17qA2
1857	A_30_P01024333	0.03859	0.0236308	0.612354	-0.707562	Not Detected	Not Detected	A_30_P01024333	chr6:149232359-149235295_R	chr6:149233779-149233720	mm|6qG3
1858	A_30_P01024336	0.00741281	0.00749971	1.01172	0.0168126	Not Detected	Not Detected	A_30_P01024336	chr8:59994074-60002058_R	chr8:59994647-59994588	mm|8qB2
1859	A_30_P01024345	0.0161717	0.00982114	0.607304	-0.71951	Not Detected	Not Detected	A_30_P01024345	chr8:19800084-19800790_R	chr8:19800706-19800647	mm|8qA1.3
1860	A_30_P01024349	0.00753553	0.00763428	1.0131	0.0187814	Not Detected	Not Detected	A_30_P01024349	chr2:168606645-168621395_F	chr2:168614447-168614506	mm|2qH3
1861	A_30_P01024357	0.237959	0.183149	0.769667	-0.377694	Detected	Detected	A_30_P01024357	chr5:122047900-122065325_R
1862	A_30_P01024360	0.0328796	0.00955793	0.290695	-1.78242	Not Detected	Not Detected	A_30_P01024360	chr18:34557000-34567050_R	chr18:34557394-34557335	mm|18qB1
1863	A_30_P01024363	0.00954863	0.00974471	1.02053	0.0293253	Not Detected	Not Detected	A_30_P01024363	chr14:21462770-21463270_F	chr14:21462846-21462905	mm|14qA3
1864	A_30_P01024365	0.0231144	0.00978844	0.423478	-1.23964	Not Detected	Not Detected	A_30_P01024365	chr18:55040319-55040708_R	chr18:55040574-55040515	mm|18qD3
1865	A_30_P01024366	0.00907019	0.00924378	1.01914	0.0273508	Not Detected	Not Detected	A_30_P01024366	chr8:83218278-83223553_R	chr8:83221005-83220946	mm|8qC2
1866	A_30_P01024371	0.083572	0.0805651	0.96402	-0.052865	Detected	Detected	A_30_P01024371	chr15:73455424-73477275_R	chr15:73476104-73476045	mm|15qD3
1867	A_30_P01024373	0.00889542	0.00906503	1.01907	0.0272493	Not Detected	Not Detected	A_30_P01024373	chr15:51829797-51844247_F	chr15:51831926-51831985	mm|15qC
1868	A_30_P01024378	0.0283097	0.0288212	1.01807	0.025834	Not Detected	Not Detected	A_30_P01024378	chr3:131128972-131163308_F	chr3:131153580-131153639	mm|3qG3
1869	A_30_P01024388	0.0170833	0.0106341	0.622483	-0.683894	Not Detected	Not Detected	A_30_P01024388	chrX:12811766-12813409_R	chrX:12811872-12811813	mm|XqA1.1
1870	A_30_P01024393	0.00862282	0.0088493	1.02627	0.0374045	Not Detected	Not Detected	A_30_P01024393	chr3:96205072-96205937_R	chr3:96205921-96205862	mm|3qF2.1
1871	A_30_P01024394	0.195317	0.178495	0.913873	-0.129934	Detected	Detected	A_30_P01024394	chr14:79724027-79729152_R	chr14:79726693-79726634	mm|14qD3
1872	A_30_P01024399	0.0096853	0.00995994	1.02836	0.0403402	Not Detected	Not Detected	A_30_P01024399	chr12:88216358-88221647_R	chr12:88216649-88216590	mm|12qD2
1873	A_30_P01024405	0.182176	0.209741	1.15131	0.203275	Detected	Detected	A_30_P01024405	chr8:72663625-72673010_R	chr8:72668969-72668910	mm|8qB3.3
1874	A_30_P01024409	0.0075112	0.00761114	1.0133	0.019068	Not Detected	Not Detected	A_30_P01024409	chr13:15947521-15999246_R	chr13:15973448-15973389	mm|13qA1
1875	A_30_P01024411	0.0928548	0.10272	1.10624	0.145669	Detected	Detected	A_30_P01024411	chr14:55672705-55675212_F	chr14:55674955-55675014	mm|14qC3
1876	A_30_P01024412	0.00926356	0.00947101	1.02239	0.031951	Not Detected	Not Detected	A_30_P01024412	chr12:110074255-110075707_F	chr12:110074493-110074552	mm|12qF1
1877	A_30_P01024413	0.0105809	0.0169292	1.59998	0.678057	Not Detected	Not Detected	A_30_P01024413	chr11:58659807-58676282_R	chr11:58669628-58669569	mm|11qB1.3
1878	A_30_P01024416	0.20561	0.160682	0.781488	-0.355705	Detected	Detected	A_30_P01024416	chr4:145539725-145596000_R	chr4:145548333-145548274	mm|4qE1
1879	A_30_P01024421	0.00739864	0.00784213	1.05994	0.0839853	Not Detected	Not Detected	A_30_P01024421	chr5:109154386-109154906_F	chr5:109154478-109154537	mm|5qF
1880	A_30_P01024424	0.0797429	0.0283562	0.355595	-1.49169	Detected	Not Detected	A_30_P01024424	chr8:27925064-27934895_R	chr8:27925694-27925635	mm|8qA2
1881	A_30_P01024426	0.00783665	0.00792879	1.01176	0.0168638	Not Detected	Not Detected	A_30_P01024426	chr13:83867711-83878140_F	chr13:83869868-83869927	mm|13qC3
1882	A_30_P01024431	0.00817567	0.00829312	1.01437	0.0205782	Not Detected	Not Detected	A_30_P01024431	chr18:6144775-6202232_R	chr18:6201049-6200990	mm|18qA1
1883	A_30_P01024440	0.395179	0.41312	1.0454	0.0640545	Detected	Detected	A_30_P01024440	chr17:3213918-3257944_F	chr17:3257885-3257944	mm|17qA1
1884	A_30_P01024441	0.0519604	0.0518515	0.997904	-0.0030267	Detected	Detected	A_30_P01024441	chr12:76759861-76760240_R	chr12:76760111-76760052	mm|12qC3
1885	A_30_P01024450	0.0194846	0.00806403	0.413867	-1.27276	Not Detected	Not Detected	A_30_P01024450	chr5:104936417-104984892_R	chr5:104947906-104947847	mm|5qE5
1886	A_30_P01024451	0.00930508	0.00768728	0.826138	-0.275546	Not Detected	Not Detected	A_30_P01024451	chr14:106250821-106261843_R	chr14:106255520-106255461	mm|14qE2.3
1887	A_30_P01024453	0.181704	0.143922	0.79207	-0.3363	Detected	Detected	A_30_P01024453	chr8:60132300-60146830_F	chr8:60133699-60133758	mm|8qB2
1888	A_30_P01024455	0.0814896	0.0593801	0.728684	-0.456636	Detected	Detected	A_30_P01024455	chr2:143992000-143992611_F	chr2:143992551-143992610	mm|2qG1
1889	A_30_P01024458	0.00970436	0.0100056	1.03104	0.044099	Not Detected	Not Detected	A_30_P01024458	chr9:41422319-41425855_F	chr9:41425599-41425658	mm|9qA5.1
1890	A_30_P01024460	0.171267	0.158719	0.926737	-0.109767	Detected	Detected	A_30_P01024460	chr8:59966759-59989065_R	chr8:59967007-59966948	mm|8qB2
1891	A_30_P01024470	0.2657	0.307966	1.15907	0.212971	Detected	Detected	A_30_P01024470	chr1:193923014-193923346_F	chr1:193923031-193923090	mm|1qH6
1892	A_30_P01024471	0.00843076	0.00860445	1.0206	0.0294208	Not Detected	Not Detected	A_30_P01024471	chr13:98038568-98068079_F	chr13:98052094-98052153	mm|13qD1
1893	A_30_P01024472	8.17285	7.6818	0.939917	-0.0893946	Detected	Detected	A_30_P01024472	chr11:35805295-35817263_F	chr11:35810479-35810538	mm|11qA4
1894	A_30_P01024474	0.0129108	0.0106732	0.826684	-0.274592	Not Detected	Not Detected	A_30_P01024474	chr13:24833082-24838462_F	chr13:24836350-24836409	mm|13qA3.1
1895	A_30_P01024482	0.0178812	0.0123112	0.688501	-0.53847	Not Detected	Not Detected	A_30_P01024482	chr14:43929100-43945100_F	chr14:43929559-43929618	mm|14qC1
1896	A_30_P01024488	6.58269	6.884	1.04577	0.0645714	Detected	Detected	A_30_P01024488	chr6:11996975-12037300_F	chr6:11997839-11997898	mm|6qA1
1897	A_30_P01024493	0.00745265	0.00752481	1.00968	0.0139027	Not Detected	Not Detected	A_30_P01024493	chr10:95176634-95180141_R	chr10:95180104-95180045	mm|10qC2
1898	A_30_P01024495	0.00840609	0.00853721	1.0156	0.0223286	Not Detected	Not Detected	A_30_P01024495	chr13:44752412-44803566_F	chr13:44775888-44775947	mm|13qA5
1899	A_30_P01024496	0.739455	0.813246	1.09979	0.137229	Detected	Detected	A_30_P01024496	chrX:146827709-146913398_R	chrX:146866150-146866091	mm|XqF3
1900	A_30_P01024501	0.0909786	0.0827422	0.909469	-0.136904	Detected	Detected	A_30_P01024501	chr18:38738876-38739324_R	chr18:38739252-38739193	mm|18qB3
1901	A_30_P01024510	0.00878752	0.00895934	1.01955	0.0279365	Not Detected	Not Detected	A_30_P01024510	chr13:112209773-112210089_R	chr13:112209987-112209928	mm|13qD2.2
1902	A_30_P01024512	0.00804369	0.00818744	1.01787	0.0255548	Not Detected	Not Detected	A_30_P01024512	chr5:108543577-108544158_F	chr5:108543647-108543706	mm|5qF
1903	A_30_P01024515	0.025297	0.0197777	0.781822	-0.355088	Not Detected	Not Detected	A_30_P01024515	chr8:122920901-123008463_R	chr8:122933834-122933775	mm|8qE1
1904	A_30_P01024516	1.09767	1.10097	1.00301	0.00433255	Detected	Detected	A_30_P01024516	chr3:30754871-30776438_F	chr3:30776267-30776326	mm|3qA3
1905	A_30_P01024527	0.00779973	0.00788899	1.01144	0.016417	Not Detected	Not Detected	A_30_P01024527	chr16:91174611-91200786_R	chr16:91188182-91188123	mm|16qC3.3
1906	A_30_P01024530	0.0378386	0.0388342	1.02631	0.0374693	Not Detected	Not Detected	A_30_P01024530	chr11:97275905-97310538_R	chr11:97309819-97309760	mm|11qD
1907	A_30_P01024532	0.0223354	0.0124734	0.558459	-0.840478	Not Detected	Not Detected	A_30_P01024532	chr6:39248007-39248490_R	chr6:39248084-39248025	mm|6qB1
1908	A_30_P01024541	0.00865486	0.00886475	1.02425	0.034569	Not Detected	Not Detected	A_30_P01024541	chr13:108259901-108272775_F	chr13:108272716-108272775	mm|13qD2.1
1909	A_30_P01024542	0.00949492	0.00971509	1.02319	0.0330716	Not Detected	Not Detected	A_30_P01024542	chr14:27176652-27227602_F	chr14:27208606-27208665	mm|14qA3
1910	A_30_P01024547	0.00788122	0.00801079	1.01644	0.0235245	Not Detected	Not Detected	A_30_P01024547	chr4:99329231-99338424_F	chr4:99329299-99329358	mm|4qC6
1911	A_30_P01024548	0.0656544	0.0685285	1.04378	0.0618114	Detected	Detected	A_30_P01024548	chrX:146945573-146950036_R	chrX:146949971-146949912	mm|XqF3
1912	A_30_P01024551	0.0076119	0.00768533	1.00965	0.0138503	Not Detected	Not Detected	A_30_P01024551	chr6:52046805-52072744_F	chr6:52062751-52062810	mm|6qB3
1913	A_30_P01024552	0.00771757	0.00779075	1.00948	0.0136154	Not Detected	Not Detected	A_30_P01024552	chr14:77261377-77274982_F	chr14:77274863-77274922	mm|14qD3
1914	A_30_P01024553	0.126041	0.0846229	0.671392	-0.574773	Detected	Detected	A_30_P01024553	chr2:48805604-48974396_F	chr2:48974310-48974369	mm|2qC1.1
1915	A_30_P01024554	0.0229509	0.0488863	2.13004	1.09088	Not Detected	Detected	A_30_P01024554	chr2:172343878-172344212_R	chr2:172344068-172344009	mm|2qH3
1916	A_30_P01024560	0.00973236	0.00993965	1.0213	0.0304047	Not Detected	Not Detected	A_30_P01024560	chr16:77682803-77708453_F	chr16:77690976-77691035	mm|16qC3.1
1917	A_30_P01024561	0.00842768	0.00852711	1.0118	0.0169223	Not Detected	Not Detected	A_30_P01024561	chr15:60989423-60997290_F	chr15:60997078-60997137	mm|15qD1
1918	A_30_P01024563	0.112132	0.0977918	0.872115	-0.197409	Detected	Detected	A_30_P01024563	chr16:21794415-21815365_F	chr16:21805753-21805812	mm|16qB1
1919	A_30_P01024565	0.0110225	0.0178354	1.6181	0.694301	Not Detected	Not Detected	A_30_P01024565	chr6:100162756-100178531_F	chr6:100174555-100174614	mm|6qD3
1920	A_30_P01024567	0.0826127	0.0675911	0.818169	-0.28953	Detected	Detected	A_30_P01024567	chr12:106566735-106624460_R	chr12:106619874-106619815	mm|12qE
1921	A_30_P01024570	0.00896474	0.00914163	1.01973	0.0281895	Not Detected	Not Detected	A_30_P01024570	chrX:102567595-102589870_F	chrX:102584490-102584549	mm|XqD
1922	A_30_P01024573	2.5894	2.45592	0.948453	-0.0763521	Detected	Detected	A_30_P01024573	chr7:111526943-111545093_F	chr7:111542838-111542897	mm|7qE3
1923	A_30_P01024577	0.00928492	0.00948991	1.02208	0.0315041	Not Detected	Not Detected	A_30_P01024577	chr6:108556270-108573161_F	chr6:108567300-108567359	mm|6qE2
1924	A_30_P01024578	0.469931	0.638509	1.35873	0.442257	Detected	Detected	A_30_P01024578	chr14:76237150-76237464_R	chr14:76237235-76237176	mm|14qD3
1925	A_30_P01024579	0.102294	0.132843	1.29864	0.377002	Detected	Detected	A_30_P01024579	chr9:65368908-65377592_R	chr9:65369210-65369151	mm|9qC
1926	A_30_P01024580	0.0658201	0.0433286	0.658288	-0.60321	Detected	Not Detected	A_30_P01024580	chr10:33709588-33712046_R	chr10:33709718-33709659	mm|10qB1
1927	A_30_P01024585	0.00745344	0.00754628	1.01245	0.0178577	Not Detected	Not Detected	A_30_P01024585	chr12:33796826-33823746_F	chr12:33799431-33799490	mm|12qA3
1928	A_30_P01024589	0.224973	0.210722	0.936652	-0.0944147	Detected	Detected	A_30_P01024589	chr10:116814196-116920696_F	chr10:116814607-116814666	mm|10qD2
1929	A_30_P01024596	0.0113831	0.0085724	0.753082	-0.409122	Not Detected	Not Detected	A_30_P01024596	chr2:67836003-67836461_F	chr2:67836374-67836433	mm|2qC1.3
1930	A_30_P01024599	0.0234075	0.0175844	0.751231	-0.412672	Not Detected	Not Detected	A_30_P01024599	chr4:16119250-16149850_R	chr4:16144355-16144296	mm|4qA2
1931	A_30_P01024600	0.016976	0.0153845	0.906248	-0.142022	Not Detected	Not Detected	A_30_P01024600	chr8:126396600-126407275_R	chr8:126397223-126397164	mm|8qE2
1932	A_30_P01024603	0.247552	0.203374	0.821539	-0.283599	Detected	Detected	A_30_P01024603	chr8:60141721-60142223_F	chr8:60142040-60142099	mm|8qB2
1933	A_30_P01024604	0.00845322	0.00852299	1.00825	0.011859	Not Detected	Not Detected	A_30_P01024604	chr6:82831236-82841536_F	chr6:82838132-82838191	mm|6qC3
1934	A_30_P01024606	2.20803	1.48699	0.673449	-0.57036	Detected	Detected	A_30_P01024606	chr5:35975265-35982561_F	chr5:35976912-35976971	mm|5qB3
1935	A_30_P01024611	0.00932539	0.00951617	1.02046	0.0292174	Not Detected	Not Detected	A_30_P01024611	chr10:94900849-94928059_R	chr10:94907734-94907675	mm|10qC2
1936	A_30_P01024613	0.0178038	0.00795693	0.446924	-1.1619	Not Detected	Not Detected	A_30_P01024613	chr13:67133350-67155575_F	chr13:67140776-67140835	mm|13qB3
1937	A_30_P01024614	0.0102014	0.00860175	0.843189	-0.246072	Not Detected	Not Detected	A_30_P01024614	chr17:10517466-10522172_F	chr17:10521984-10522043	mm|17qA1
1938	A_30_P01024615	0.00829306	0.00846285	1.02047	0.0292396	Not Detected	Not Detected	A_30_P01024615	chr3:58730418-58742493_F	chr3:58738571-58738630	mm|3qD
1939	A_30_P01024617	0.00904386	0.00929061	1.02728	0.038835	Not Detected	Not Detected	A_30_P01024617	chr15:86039418-86039887_R	chr15:86039512-86039453	mm|15qE2
1940	A_30_P01024618	0.00894059	0.00920511	1.02959	0.0420655	Not Detected	Not Detected	A_30_P01024618	chr14:44146705-44149729_R	chr14:44147274-44147215	mm|14qC1
1941	A_30_P01024620	0.0073854	0.00745476	1.00939	0.013485	Not Detected	Not Detected	A_30_P01024620	chr10:18036490-18059965_F	chr10:18057899-18057958	mm|10qA3
1942	A_30_P01024624	0.646922	0.557603	0.861933	-0.214353	Detected	Detected	A_30_P01024624	chr12:110002978-110003360_R	chr12:110003217-110003158	mm|12qF1
1943	A_30_P01024630	0.00829316	0.0084485	1.01873	0.026773	Not Detected	Not Detected	A_30_P01024630	chr13:44217172-44224947_R	chr13:44219722-44219663	mm|13qA4
1944	A_30_P01024637	0.011914	0.00800708	0.672076	-0.573304	Not Detected	Not Detected	A_30_P01024637	chr1:138579972-138587381_F	chr1:138579991-138580050	mm|1qE4
1945	A_30_P01024639	0.00764184	0.00771835	1.01001	0.0143717	Not Detected	Not Detected	A_30_P01024639	chr6:28870220-28870692_R	chr6:28870280-28870221	mm|6qA3.3
1946	A_30_P01024641	0.0780065	0.0701724	0.899571	-0.152691	Detected	Detected	A_30_P01024641	chr7:99879368-99889978_R
1947	A_30_P01024643	0.00851716	0.00870203	1.0217	0.030978	Not Detected	Not Detected	A_30_P01024643	chr3:96104418-96141693_F	chr3:96134676-96134735	mm|3qF2.1
1948	A_30_P01024645	0.386328	0.392889	1.01698	0.0242972	Detected	Detected	A_30_P01024645	chr6:127111250-127142925_F	chr6:127133587-127133646	mm|6qF3
1949	A_30_P01024653	0.0136039	0.00860922	0.632849	-0.660066	Not Detected	Not Detected	A_30_P01024653	chr16:40471828-40472481_F	chr16:40472353-40472412	mm|16qB4
1950	A_30_P01024655	0.00801061	0.0537525	6.71016	2.74635	Not Detected	Detected	A_30_P01024655	chr9:13224147-13424397_R	chr9:13256238-13256179	mm|9qA1
1951	A_30_P01024661	2.26287	1.90407	0.841439	-0.249069	Detected	Detected	A_30_P01024661	chr7:111526943-111545093_R	chr7:111530671-111530612	mm|7qE3
1952	A_30_P01024666	0.00791177	0.00796727	1.00701	0.0100846	Not Detected	Not Detected	A_30_P01024666	chr12:53669892-53710742_F	chr12:53672946-53673005	mm|12qC1
1953	A_30_P01024667	0.0117274	0.0175218	1.49409	0.579265	Not Detected	Not Detected	A_30_P01024667	chr1:173250734-173259306_R	chr1:173256533-173256474	mm|1qH3
1954	A_30_P01024668	1.03537	1.14222	1.1032	0.141699	Detected	Detected	A_30_P01024668	chr15:58928225-58939975_F	chr15:58935465-58935524	mm|15qD1
1955	A_30_P01024671	2.30655	2.25849	0.979163	-0.0303793	Detected	Detected	A_30_P01024671	chr13:98528250-98551125_F	chr13:98530416-98530475	mm|13qD1
1956	A_30_P01024680	0.0502959	0.0976356	1.94122	0.956967	Detected	Detected	A_30_P01024680	chr1:137482591-137625604_F	chr1:137584576-137584635	mm|1qE4
1957	A_30_P01024700	6.0126	5.94036	0.987986	-0.0174379	Detected	Detected	A_30_P01024700	chr17:46972160-46997919_F	chr17:46994312-46994371	mm|17qC
1958	A_30_P01024703	0.0150294	0.00937796	0.623972	-0.680446	Not Detected	Not Detected	A_30_P01024703	chr6:67052066-67119366_F	chr6:67052223-67052282	mm|6qC1
1959	A_30_P01024706	0.557575	0.527898	0.946774	-0.078908	Detected	Detected	A_30_P01024706	chr1:175660642-175671878_R	chr1:175666385-175666326	mm|1qH3
1960	A_30_P01024708	0.00805814	0.00815406	1.0119	0.0170703	Not Detected	Not Detected	A_30_P01024708	chr13:74712805-74729233_R	chr13:74712865-74712806	mm|13qC1
1961	A_30_P01024714	0.0141854	0.0172074	1.21304	0.278624	Not Detected	Not Detected	A_30_P01024714	chr1:90508551-90508788_R	chr1:90508741-90508682	mm|1qD
1962	A_30_P01024715	0.0264874	0.00757985	0.286168	-1.80506	Not Detected	Not Detected	A_30_P01024715	chr9:40029344-40050160_R	chr9:40030812-40030753	mm|9qA5.1
1963	A_30_P01024721	0.194096	0.176564	0.909672	-0.136582	Detected	Detected	A_30_P01024721	chr8:122928924-122929556_R	chr8:122929211-122929152	mm|8qE1
1964	A_30_P01024724	15.1666	15.6759	1.03358	0.0476512	Detected	Detected	A_30_P01024724	chr13:73472571-73483846_R	chr13:73479917-73479858	mm|13qC1
1965	A_30_P01024727	0.00826729	0.00835347	1.01042	0.0149622	Not Detected	Not Detected	A_30_P01024727	chr7:69008096-69070309_R	chr7:69008402-69008343	mm|7qC
1966	A_30_P01024730	0.0101086	0.0091035	0.900566	-0.151096	Not Detected	Not Detected	A_30_P01024730	chr3:37547973-37548436_R	chr3:37548267-37548208	mm|3qB
1967	A_30_P01024743	0.0172228	0.00859008	0.498763	-1.00357	Not Detected	Not Detected	A_30_P01024743	chr13:97700327-97700876_F	chr13:97700551-97700610	mm|13qD1
1968	A_30_P01024746	0.0288371	0.0271001	0.939768	-0.0896234	Not Detected	Not Detected	A_30_P01024746	chr1:90340543-90359181_R	chr1:90342934-90342875	mm|1qD
1969	A_30_P01024749	0.0154593	0.00974686	0.630486	-0.665464	Not Detected	Not Detected	A_30_P01024749	chr17:27479404-27481770_F	chr17:27481698-27481757	mm|17qA3.3
1970	A_30_P01024751	0.00925977	0.012716	1.37325	0.457592	Not Detected	Not Detected	A_30_P01024751	chr14:22267795-22319045_R
1971	A_30_P01024752	0.0156718	0.00887679	0.566418	-0.820062	Not Detected	Not Detected	A_30_P01024752	chr8:122945743-122946192_F	chr8:122946058-122946117	mm|8qE1
1972	A_30_P01024756	50.6501	52.3774	1.0341	0.0483789	Detected	Detected	A_30_P01024756	chr7:82902248-82955248_F	chr7:82926943-82927002	mm|7qD2
1973	A_30_P01024758	0.0260242	0.0124614	0.478838	-1.06239	Not Detected	Not Detected	A_30_P01024758	chr13:41337973-41379821_F	chr13:41372113-41372172	mm|13qA3.3
1974	A_30_P01024763	0.00934583	0.00917447	0.981665	-0.0266972	Not Detected	Not Detected	A_30_P01024763	chr11:48603904-48611829_R	chr11:48608523-48608464	mm|11qB1.2
1975	A_30_P01024764	0.0717994	0.0958713	1.33527	0.417128	Detected	Detected	A_30_P01024764	chr9:121846340-121848578_F	chr9:121847221-121847280	mm|9qF4
1976	A_30_P01024767	0.00981927	0.0100114	1.01957	0.027961	Not Detected	Not Detected	A_30_P01024767	chr19:14916280-14916548_F	chr19:14916429-14916488	mm|19qA
1977	A_30_P01024768	0.00829346	0.00842363	1.0157	0.022469	Not Detected	Not Detected	A_30_P01024768	chr16:77670599-77691642_F	chr16:77691493-77691552	mm|16qC3.1
1978	A_30_P01024770	0.479189	0.217928	0.454785	-1.13674	Detected	Detected	A_30_P01024770	chr8:89996710-90049453_F	chr8:90049387-90049446	mm|8qC3
1979	A_30_P01024779	0.106331	0.0904914	0.851036	-0.232708	Detected	Detected	A_30_P01024779	chr4:138653689-138688814_R	chr4:138657686-138657627	mm|4qD3
1980	A_30_P01024781	0.0497774	0.019753	0.396827	-1.33342	Detected	Not Detected	A_30_P01024781	chr1:183142656-183163206_F	chr1:183142662-183142721	mm|1qH4
1981	A_30_P01024790	0.0086369	0.00881144	1.02021	0.0288653	Not Detected	Not Detected	A_30_P01024790	chr19:23068397-23190256_R
1982	A_30_P01024800	0.0100127	0.00757964	0.757002	-0.401631	Not Detected	Not Detected	A_30_P01024800	chr13:94185501-94185936_F	chr13:94185575-94185634	mm|13qC3
1983	A_30_P01024801	0.00756007	0.00816665	1.08023	0.111344	Not Detected	Not Detected	A_30_P01024801	chr5:52998788-53010250_R	chr5:52999293-52999234	mm|5qC1
1984	A_30_P01024802	0.00896815	0.00926101	1.03266	0.04636	Not Detected	Not Detected	A_30_P01024802	chr15:60656586-60685333_R	chr15:60685311-60685252	mm|15qD1
1985	A_30_P01024804	0.0129846	0.0085116	0.655517	-0.609295	Not Detected	Not Detected	A_30_P01024804	chr8:50456266-50587338_F	chr8:50580790-50580849	mm|8qB1.2
1986	A_30_P01024806	0.00852301	0.00872755	1.024	0.034215	Not Detected	Not Detected	A_30_P01024806	chr6:86480265-86481192_F	chr6:86480959-86481018	mm|6qD1
1987	A_30_P01024807	0.167468	0.165521	0.988369	-0.0168777	Detected	Detected	A_30_P01024807	chr2:94048967-94049430_R	chr2:94049386-94049327	mm|2qE1
1988	A_30_P01024812	0.00902977	0.00928716	1.0285	0.0405485	Not Detected	Not Detected	A_30_P01024812	chr16:40657997-40658456_R	chr16:40658150-40658091	mm|16qB4
1989	A_30_P01024813	0.00781979	0.0079556	1.01737	0.0248418	Not Detected	Not Detected	A_30_P01024813	chr8:73645975-73696275_R	chr8:73676671-73676612	mm|8qB3.3
1990	A_30_P01024816	0.00868279	0.0088326	1.01725	0.0246785	Not Detected	Not Detected	A_30_P01024816	chr18:60891745-60896311_F	chr18:60895813-60895872	mm|18qE1
1991	A_30_P01024819	0.145639	0.0915462	0.628582	-0.669826	Detected	Detected	A_30_P01024819	chr7:77481448-77495548_R	chr7:77485385-77485326	mm|7qD1
1992	A_30_P01024820	0.00820266	0.00830473	1.01244	0.0178425	Not Detected	Not Detected	A_30_P01024820	chr17:83497541-83520081_R	chr17:83497802-83497743	mm|17qE4
1993	A_30_P01024821	0.00807603	0.0081184	1.00525	0.0075484	Not Detected	Not Detected	A_30_P01024821	chr8:67213300-67271700_F	chr8:67230570-67230629	mm|8qB3.1
1994	A_30_P01024823	0.123898	0.106621	0.860556	-0.216659	Detected	Detected	A_30_P01024823	chrX:34360500-34388500_F	chrX:34379060-34379119	mm|XqA3.3
1995	A_30_P01024836	0.00735243	0.00742235	1.00951	0.0136555	Not Detected	Not Detected	A_30_P01024836	chrX:123295327-123300036_F	chrX:123299977-123300036	mm|XqE3
1996	A_30_P01024838	0.11716	0.095144	0.812087	-0.300294	Detected	Detected	A_30_P01024838	chr7:111530578-111539097_R	chr7:111530918-111530859	mm|7qE3
1997	A_30_P01024845	0.0544102	0.0213961	0.393237	-1.34653	Detected	Not Detected	A_30_P01024845	chr12:52886460-52888921_R	chr12:52886822-52886763	mm|12qC1
1998	A_30_P01024847	0.00797366	0.00806616	1.0116	0.016639	Not Detected	Not Detected	A_30_P01024847	chr3:26985397-26986076_F	chr3:26985780-26985839	mm|3qA3
[truncated: 54,607 more rows]
