# Supplementary material for: TARM1 contributes to development of arthritis by activating dendritic cells through recognition of collagens
Source: Nat Commun. 2021 Jan 4;12:94. doi: 10.1038/s41467-020-20307-9 (PMC7782728; doi:10.1038/s41467-020-20307-9)
Supplement: Supplementary file 6 — Source Data [file 41467_2020_20307_MOESM6_ESM.xlsx]

## Sheet: Fig. 1a
Figure 1a
	#	Day 0	Day 1	Day 2	Day 3	Day 4	Day 5	Day 6	Day 7	Day 8	Day 9	Day 10	Day 11	Day 12	Day 13	Day 14	Day 15	Day 16	Day 17	Day 18	Day 19	Day 20	Day 21	Day 22	Day 23	Day 24	Day 25	Day 26	Day 27	Day 28	Day 29	Day 30	Day 31	Day 32	Day 33	Day 34	Day 35	Day 36	Day 37	Day 38	Day 39	Day 40	Day 41	Day 42	Day 43	Day 44	Day 45	Day 46	Day 47
WT	1	0	0	0	0	0	0	0	0	0	0	0	0	0	0	0	0	0	0	0	0	0	0	0	0	0	0	0	0	0	0	0	0	0	0	0	0	0	0	0	0	0	0	0	1	1	1	1	1
WT	2	0	0	0	0	0	0	0	0	0	0	0	0	0	0	0	0	0	0	0	0	0	0	0	0	0	0	0	0	1	1	1	1	1	1	1	1	1	1	1	1	1	1	1	1	1	1	1	1
WT	3	0	0	0	0	0	0	0	0	0	0	0	0	0	0	0	0	0	0	0	0	0	0	0	0	0	0	0	0	1	1	1	1	1	1	1	1	1	1	1	1	1	1	1	1	1	1	1	1
WT	4	0	0	0	0	0	0	0	0	0	0	0	0	0	0	0	0	0	0	0	0	0	0	0	0	0	0	0	0	0	0	0	0	0	0	0	0	0	0	0	0	0	0	0	0	0	0	0	0
WT	5	0	0	0	0	0	0	0	0	0	0	0	0	0	0	0	0	0	0	0	0	0	0	0	0	0	0	0	0	0	0	1	1	1	1	1	1	1	1	1	1	1	1	1	1	1	1	1	1
WT	6	0	0	0	0	0	0	0	0	0	0	0	0	0	0	0	0	0	0	0	0	0	0	0	0	0	0	0	0	0	0	0	0	0	0	0	0	0	0	0	0	0	0	0	0	0	0	0	0
WT	7	0	0	0	0	0	0	0	0	0	0	0	0	0	0	0	0	0	0	0	0	0	0	0	0	0	0	0	0	0	0	0	0	0	0	0	0	0	0	0	0	1	1	1	1	1	1	1	1
WT	8	0	0	0	0	0	0	0	0	0	0	0	0	0	0	0	0	0	0	0	0	0	0	0	0	0	0	0	0	0	1	1	1	1	1	1	1	1	1	1	1	1	1	0	0	0	0	0	0
WT	9	0	0	0	0	0	0	0	0	0	0	0	0	0	0	0	0	0	0	0	0	0	0	0	0	0	0	0	1	1	1	0	1	1	0	0	0	0	0	0	0	0	0	0
WT	10	0	0	0	0	0	0	0	0	0	0	0	0	0	0	0	0	0	0	0	0	0	0	0	0	0	0	0	0	0	0	1	1	1	0	0	0	0	0	1	1	0	0	0
WT	11	0	0	0	0	0	0	0	0	0	0	0	0	0	0	0	0	0	0	0	0	0	0	0	1	1	1	1	1	1	1	1	1	1	1	1	1	1	1	1	1	1	1	1
WT	12	0	0	0	0	0	0	0	0	0	0	0	0	0	0	0	0	0	0	0	0	0	0	0	0	0	1	0	0	0	0	0	0	0	0	0	0	0	0	0	0	0	0	0
WT	13	0	0	0	0	0	0	0	0	0	0	0	0	0	0	0	0	0	0	0	0	0	0	0	1	1	1	1	1	1	1	1	1	1	1	1	1	1	1	1	1	1	1	1
WT	14	0	0	0	0	0	0	0	0	0	0	0	0	0	0	0	0	0	0	0	0	0	0	0	0	0	1	1	0	0	0	1	1	1	0	1	1	1	1	1	1	1	1	1
WT	15	0	0	0	0	0	0	0	0	0	0	0	0	0	0	0	0	0	0	0	0	0	0	0	1	1	1	1	1	1	1	1	1	1	1	1	1	1	1	1	1	1	0	0
WT	16	0	0	0	0	0	0	0	0	0	0	0	0	0	0	0	0	0	0	0	0	0	0	0	0	0	0	1	1	1	1	1	1	1	1	1	1	1	1	1	1	1	1	1
WT	17	0	0	0	0	0	0	0	0	0	0	0	0	0	0	0	0	0	0	0	0	0	0	0	0	0	0	0	0	1	1	1	1	1	1	1	1	1	1	1	1	1	0	0
WT	18	0	0	0	0	0	0	0	0	0	0	0	0	0	0	0	0	0	0	0	0	0	0	0	0	0	1	0	0	0	0	0	0	0	0	0	0	0	0	0	0	0	1	1
WT	19	0	0	0	0	0	0	0	0	0	0	0	0	0	0	0	0	0	0	0	0	0	0	0	0	0	1	0	0	0	0	0	0	0	0	0	0	0	0	0	0	0	1	1
Tarm-/-	1	0	0	0	0	0	0	0	0	0	0	0	0	0	0	0	0	0	0	0	0	0	0	0	0	0	0	0	0	0	0	0	0	0	0	0	0	0	0	0	0	0	0	1	1	1	1	1	1
Tarm-/-	2	0	0	0	0	0	0	0	0	0	0	0	0	0	0	0	0	0	0	0	0	0	0	0	0	0	0	0	0	0	0	0	0	0	0	0	0	0	0	0	0	0	0	0	0	0	0	0	0
Tarm-/-	3	0	0	0	0	0	0	0	0	0	0	0	0	0	0	0	0	0	0	0	0	0	0	0	0	0	0	0	0	0	0	0	0	0	0	0	0	0	0	0	0	0	0	0	0	0	0	0	0
Tarm-/-	4	0	0	0	0	0	0	0	0	0	0	0	0	0	0	0	0	0	0	0	0	0	0	0	0	0	0	0	0	0	0	0	0	0	0	0	0	0	0	0	0	0	0	0	0	0	0	0	0
Tarm-/-	5	0	0	0	0	0	0	0	0	0	0	0	0	0	0	0	0	0	0	0	0	0	0	0	0	0	0	0	0	0	0	0	0	0	0	0	0	0	0	0	0	0	0	1	0	1	0	0	0
Tarm-/-	6	0	0	0	0	0	0	0	0	0	0	0	0	0	0	0	0	0	0	0	0	0	0	0	0	0	0	0	0	0	0	0	0	0	0	0	0	0	0	0	0	0	0	0	0	0	0	0	0
Tarm-/-	7	0	0	0	0	0	0	0	0	0	0	0	0	0	0	0	0	0	0	0	0	0	0	0	0	0	0	0	0	0	0	0	0	0	0	0	0	0	0	0	0	0	0	0	0	0	0	0	0
Tarm-/-	8	0	0	0	0	0	0	0	0	0	0	0	0	0	0	0	0	0	0	0	0	0	0	0	0	0	1	0	0	0	0	0	0	0	0	0	0	0	0	0	0	0	0	0
Tarm-/-	9	0	0	0	0	0	0	0	0	0	0	0	0	0	0	0	0	0	0	0	0	0	0	0	0	0	0	0	1	0	0	0	0	0	0	0	0	0	0	0	0	0	0	0
Tarm-/-	10	0	0	0	0	0	0	0	0	0	0	0	0	0	0	0	0	0	0	0	0	0	0	0	0	0	0	0	0	0	0	0	0	0	0	0	0	0	0	0	0	0	0	0
Tarm-/-	11	0	0	0	0	0	0	0	0	0	0	0	0	0	0	0	0	0	0	0	0	0	0	0	0	0	0	0	1	0	0	0	0	0	1	1	1	1	1	1	1	1	0	0
Tarm-/-	12	0	0	0	0	0	0	0	0	0	0	0	0	0	0	0	0	0	0	0	0	0	0	0	0	0	0	0	0	0	0	0	0	0	0	0	0	0	0	0	0	0	0	0
Tarm-/-	13	0	0	0	0	0	0	0	0	0	0	0	0	0	0	0	0	0	0	0	0	0	0	0	0	0	0	0	0	0	0	0	0	0	0	0	0	0	0	0	0	0	1	1
Tarm-/-	14	0	0	0	0	0	0	0	0	0	0	0	0	0	0	0	0	0	0	0	0	0	0	0	0	0	0	0	0	0	0	0	0	0	0	0	0	0	0	0	0	0	0	0
Tarm-/-	15	0	0	0	0	0	0	0	0	0	0	0	0	0	0	0	0	0	0	0	0	0	0	0	0	0	0	0	0	0	0	0	0	0	0	0	0	0	0	0	0	0	0	0
Tarm-/-	16	0	0	0	0	0	0	0	0	0	0	0	0	0	0	0	0	0	0	0	0	0	0	0	0	0	0	0	0	0	0	0	0	0	0	0	0	0	0	0	0	0	0	0
Tarm-/-	17	0	0	0	0	0	0	0	0	0	0	0	0	0	0	0	0	0	0	0	0	0	0	0	1	1	1	1	1	1	1	1	1	1	1	1	1	1	1	1	1	1	0	0
Tarm-/-	18	0	0	0	0	0	0	0	0	0	0	0	0	0	0	0	0	0	0	0	0	0	0	0	0	0	0	0	0	0	0	0	0	0	0	0	0	0	0	0	0	0	0	0
Tarm-/-	19	0	0	0	0	0	0	0	0	0	0	0	0	0	0	0	0	0	0	0	0	0	0	0	0	0	0	0	0	0	0	0	0	0	0	0	0	0	0	0	0	0	1	1
Tarm-/-	20	0	0	0	0	0	0	0	0	0	0	0	0	0	0	0	0	0	0	0	0	0	0	0	0	0	0	0	0	0	0	0	0	0	0	0	0	0	0	0	0	0	0	0
Tarm-/-	21	0	0	0	0	0	0	0	0	0	0	0	0	0	0	0	0	0	0	0	0	0	0	0	0	0	0	0	0	0	0	0	0	0	0	0	0	0	0	0	0	0	0	0
[truncated: 3 more columns]

## Sheet: Fig. 1b
Figure 1b
	#	Day 0	Day 1	Day 2	Day 3	Day 4	Day 5	Day 6	Day 7	Day 8	Day 9	Day 10	Day 11	Day 12	Day 13	Day 14	Day 15	Day 16	Day 17	Day 18	Day 19	Day 20	Day 21	Day 22	Day 23	Day 24	Day 25	Day 26	Day 27	Day 28	Day 29	Day 30	Day 31	Day 32	Day 33	Day 34	Day 35	Day 36	Day 37	Day 38	Day 39	Day 40	Day 41	Day 42	Day 43	Day 44	Day 45	Day 46	Day 47
WT	1	0	0	0	0	0	0	0	0	0	0	0	0	0	0	0	0	0	0	0	0	0	0	0	0	0	0	0	0	0	0	0	0	0	0	0	0	0	0	0	0	0	0	0	2	2	2	2	1
WT	2	0	0	0	0	0	0	0	0	0	0	0	0	0	0	0	0	0	0	0	0	0	0	0	0	0	0	0	0	1	2	1	2	2	2	2	2	3	3	4	4	5	5	6	6	6	6	6	6
WT	3	0	0	0	0	0	0	0	0	0	0	0	0	0	0	0	0	0	0	0	0	0	0	0	0	0	0	0	0	1	1	2	2	2	3	4	6	4	6	6	6	6	6	6	6	4	5	6	6
WT	4	0	0	0	0	0	0	0	0	0	0	0	0	0	0	0	0	0	0	0	0	0	0	0	0	0	0	0	0	0	0	0	0	0	0	0	0	0	0	0	0	0	0	0	0	0	0	0	0
WT	5	0	0	0	0	0	0	0	0	0	0	0	0	0	0	0	0	0	0	0	0	0	0	0	0	0	0	0	0	0	0	2	2	2	2	2	2	2	3	4	4	4	4	4	6	6	6	6	6
WT	6	0	0	0	0	0	0	0	0	0	0	0	0	0	0	0	0	0	0	0	0	0	0	0	0	0	0	0	0	0	0	0	0	0	0	0	0	0	0	0	0	0	0	0	0	0	0	0	0
WT	7	0	0	0	0	0	0	0	0	0	0	0	0	0	0	0	0	0	0	0	0	0	0	0	0	0	0	0	0	0	0	0	0	0	0	0	0	0	0	0	0	1	1	1	2	2	3	3	4
WT	8	0	0	0	0	0	0	0	0	0	0	0	0	0	0	0	0	0	0	0	0	0	0	0	0	0	0	0	0	0	1	1	1	1	2	2	2	2	2	2	2	2	2	0	0	0	0	0	0
WT	9	0	0	0	0	0	0	0	0	0	0	0	0	0	0	0	0	0	0	0	0	0	0	0	0	0	0	0	1	1	1	0	1	1	0	0	0	0	0	0	0	0	0	0
WT	10	0	0	0	0	0	0	0	0	0	0	0	0	0	0	0	0	0	0	0	0	0	0	0	0	0	0	0	0	0	0	1	1	1	0	0	0	0	0	2	1	0	0	0
WT	11	0	0	0	0	0	0	0	0	0	0	0	0	0	0	0	0	0	0	0	0	0	0	0	2	6	9	9	9	8	8	8	9	9	9	9	7	8	8	8	8	8	8	8
WT	12	0	0	0	0	0	0	0	0	0	0	0	0	0	0	0	0	0	0	0	0	0	0	0	0	0	2	0	0	0	0	0	0	0	0	0	0	0	0	0	0	0	0	0
WT	13	0	0	0	0	0	0	0	0	0	0	0	0	0	0	0	0	0	0	0	0	0	0	0	4	9	1	9	11	12	12	12	12	12	12	12	12	12	12	12	12	12	12	12
WT	14	0	0	0	0	0	0	0	0	0	0	0	0	0	0	0	0	0	0	0	0	0	0	0	0	0	1	1	0	0	0	1	1	1	0	2	2	2	3	3	1	1	2	1
WT	15	0	0	0	0	0	0	0	0	0	0	0	0	0	0	0	0	0	0	0	0	0	0	0	0	0	0	1	0	0	0	2	1	1	0	0	0	0	0	0	0	0	0	0
WT	16	0	0	0	0	0	0	0	0	0	0	0	0	0	0	0	0	0	0	0	0	0	0	0	2	5	7	7	7	7	7	8	9	9	9	6	4	3	3	3	3	5	5	3
WT	17	0	0	0	0	0	0	0	0	0	0	0	0	0	0	0	0	0	0	0	0	0	0	0	0	0	0	0	0	0	0	0	0	0	0	0	0	0	0	0	0	0	0	0
WT	18	0	0	0	0	0	0	0	0	0	0	0	0	0	0	0	0	0	0	0	0	0	0	0	0	0	0	3	3	2	2	3	3	3	3	3	4	3	3	3	3	3	2	2
WT	19	0	0	0	0	0	0	0	0	0	0	0	0	0	0	0	0	0	0	0	0	0	0	0	0	0	0	0	0	2	2	3	6	6	4	3	3	3	2	2	4	3	3	2
Tarm-/-	1	0	0	0	0	0	0	0	0	0	0	0	0	0	0	0	0	0	0	0	0	0	0	0	0	0	0	0	0	0	0	0	0	0	0	0	0	0	0	0	0	0	0	1	2	3	3	2	2
Tarm-/-	2	0	0	0	0	0	0	0	0	0	0	0	0	0	0	0	0	0	0	0	0	0	0	0	0	0	0	0	0	0	0	0	0	0	0	0	0	0	0	0	0	0	0	0	0	0	0	0	0
Tarm-/-	3	0	0	0	0	0	0	0	0	0	0	0	0	0	0	0	0	0	0	0	0	0	0	0	0	0	0	0	0	0	0	0	0	0	0	0	0	0	0	0	0	0	0	0	0	0	0	0	0
Tarm-/-	4	0	0	0	0	0	0	0	0	0	0	0	0	0	0	0	0	0	0	0	0	0	0	0	0	0	0	0	0	0	0	0	0	0	0	0	0	0	0	0	0	0	0	0	0	0	0	0	0
Tarm-/-	5	0	0	0	0	0	0	0	0	0	0	0	0	0	0	0	0	0	0	0	0	0	0	0	0	0	0	0	0	0	0	0	0	0	0	0	0	0	0	0	0	0	0	1	0	1	0	0	0
Tarm-/-	6	0	0	0	0	0	0	0	0	0	0	0	0	0	0	0	0	0	0	0	0	0	0	0	0	0	0	0	0	0	0	0	0	0	0	0	0	0	0	0	0	0	0	0	0	0	0	0	0
Tarm-/-	7	0	0	0	0	0	0	0	0	0	0	0	0	0	0	0	0	0	0	0	0	0	0	0	0	0	0	0	0	0	0	0	0	0	0	0	0	0	0	0	0	0	0	0	0	0	0	0	0
Tarm-/-	8	0	0	0	0	0	0	0	0	0	0	0	0	0	0	0	0	0	0	0	0	0	0	0	0	0	2	0	0	0	0	0	0	0	0	0	0	0	0	0	0	0	0	0
Tarm-/-	9	0	0	0	0	0	0	0	0	0	0	0	0	0	0	0	0	0	0	0	0	0	0	0	0	0	2	0	0	0	0	0	0	0	0	0	0	0	0	0	0	0	0	0
Tarm-/-	10	0	0	0	0	0	0	0	0	0	0	0	0	0	0	0	0	0	0	0	0	0	0	0	0	0	1	0	0	0	0	0	0	0	0	0	0	0	0	0	0	0	0	0
Tarm-/-	11	0	0	0	0	0	0	0	0	0	0	0	0	0	0	0	0	0	0	0	0	0	0	0	0	0	0	0	1	0	0	0	0	0	0	0	0	0	0	0	0	0	0	0
Tarm-/-	12	0	0	0	0	0	0	0	0	0	0	0	0	0	0	0	0	0	0	0	0	0	0	0	0	0	0	0	0	0	0	0	0	0	0	0	0	0	0	0	0	0	0	0
Tarm-/-	13	0	0	0	0	0	0	0	0	0	0	0	0	0	0	0	0	0	0	0	0	0	0	0	0	0	0	0	1	0	0	0	0	0	4	6	9	9	9	9	9	9	12	12
Tarm-/-	14	0	0	0	0	0	0	0	0	0	0	0	0	0	0	0	0	0	0	0	0	0	0	0	0	0	0	0	0	0	0	0	0	0	0	0	0	0	0	0	0	0	0	0
Tarm-/-	15	0	0	0	0	0	0	0	0	0	0	0	0	0	0	0	0	0	0	0	0	0	0	0	0	0	0	0	0	0	0	0	0	0	0	0	0	0	0	0	0	0	0	0
Tarm-/-	16	0	0	0	0	0	0	0	0	0	0	0	0	0	0	0	0	0	0	0	0	0	0	0	0	0	0	0	0	0	0	0	0	0	0	0	0	0	0	0	0	0	0	0
Tarm-/-	17	0	0	0	0	0	0	0	0	0	0	0	0	0	0	0	0	0	0	0	0	0	0	0	0	0	0	0	0	0	0	0	0	0	0	0	0	0	0	0	0	0	0	0
Tarm-/-	18	0	0	0	0	0	0	0	0	0	0	0	0	0	0	0	0	0	0	0	0	0	0	0	0	0	0	0	0	0	0	0	0	0	0	0	0	0	0	0	0	0	0	0
Tarm-/-	19	0	0	0	0	0	0	0	0	0	0	0	0	0	0	0	0	0	0	0	0	0	0	0	2	2	7	7	8	7	7	7	7	7	6	4	2	2	2	2	3	3	1	1
Tarm-/-	20	0	0	0	0	0	0	0	0	0	0	0	0	0	0	0	0	0	0	0	0	0	0	0	0	0	0	0	0	0	0	0	0	0	0	0	0	0	0	0	0	0	0	0
Tarm-/-	21	0	0	0	0	0	0	0	0	0	0	0	0	0	0	0	0	0	0	0	0	0	0	0	0	0	0	0	0	0	0	0	0	0	0	0	0	0	0	0	0	0	0	0
[truncated: 3 more columns]

## Sheet: Fig. 1c
Figure 1c
WT														Tarm1-/-

## Sheet: Fig. 1d
Figure 1d
WT					Tarm1-/-

## Sheet: Fig. 1e
Figure 1e
WT						Tarm1-/-

## Sheet: Fig. 1f
Figure 1f
		Synovitis	Pannus	Bone erosion
	#	Severity	Severity	Severity
WT	1	2	2	1
WT	2	2	2	1
WT	3	2	2	1
WT	4	0	0	0
WT	5	3	3	2
WT	6	1	1	0
WT	7	3	3	2
WT	8	1	1	0
Tarm1-/-	1	1	0	0
Tarm1-/-	2	1	1	0
Tarm1-/-	3	0	0	0
Tarm1-/-	4	1	1	0
Tarm1-/-	5	0	0	0
Tarm1-/-	6	0	1	0
Tarm1-/-	7	0	0	0

## Sheet: Fig. 1g
Figure 1g
		DCs	Mature DCs	B cells	Activated CD4+ cells
	#	(%)	(%)	(%)	(%)
WT	1	1.18	0.925	38.1	8.66
WT	2	1.06	0.787	23.7	8.15
WT	3	1.12	0.843	29.9	8.34
WT	4	1.07	0.709	33.5	5.78
WT	5	1.89	1.34	36.2	6.94
WT	6	0.989	0.671	30.2	7.34
WT	7	2.2	1.79	40.9	8.1
WT	8	1.17	0.832	27.8	9.11
WT	9	0.539	0.377	22	9.08
WT	10	1.83	1.4	33.3	8.61
WT	11	1.93	1.04	32	8.23
Tarm1-/-	1	1.12	0.765	34.7	6.38
Tarm1-/-	2	1.09	0.74	33.1	7.25
Tarm1-/-	3	0.981	0.69	35.2	7.14
Tarm1-/-	4	0.847	0.488	25.6	5.29
Tarm1-/-	5	1.25	0.851	32.4	7.2
Tarm1-/-	6	0.994	0.565	22.8	5.37
Tarm1-/-	7	0.629	0.366	24.6	7.9
Tarm1-/-	8	0.485	0.306	22.8	7.82
Tarm1-/-	9	0.595	0.404	24.1	6.35
Tarm1-/-	10	0.786	0.448	23.5	6.04
Tarm1-/-	11	1.25	0.909	25.5	4.52
Tarm1-/-	12	0.754	0.457	24.8	8.18
Tarm1-/-	13	0.655	0.418	21.2	9.52
Tarm1-/-	14	0.567	0.347	22.5	7.52

## Sheet: Fig. 1h
Figure 1h
		IgG1	IgG1	IgG2a	IgG2a	IgG2b	IgG2b	IgG3	IgG3
		Day0	Day42	Day0	Day42	Day0	Day42	Day0	Day42
	#	OD415	OD415	OD415	OD415	OD415	OD415	OD415	OD415
WT	1	0.0305	0.474	0.03	0.407	0.027	0.597	0.0275	0.166
WT	2	0.0295	0.48	0.0295	0.3685	0.0275	0.5515	0.028	0.155
WT	3	0.033	0.469	0.028	0.429	0.0285	0.599	0.0275	0.207
WT	4	0.0305	0.488	0.031	0.3965	0.029	0.616	0.027	0.169
WT	5	0.0305	0.478	0.032	0.4115	0.029	0.617	0.029	0.2225
WT	6	0.0305	0.5445	0.0285	0.406	0.029	0.622	0.027	0.193
WT	7	0.031	0.567	0.03	0.3855	0.0305	0.6245	0.0285	0.1865
WT	8	0.0315	0.5675	0.0305	0.392	0.0315	0.565	0.028	0.1845
WT	9	0.038	0.557	0.0325	0.3665	0.0305	0.5515	0.03	0.1885
WT	10	0.038	0.532	0.0315	0.4105	0.031	0.5985	0.0305	0.185
WT	11	0.042	0.517	0.033	0.422	0.0335	0.5995	0.032	0.2315
Tarm1-/-	1	0.0275	0.543	0.0315	0.373	0.027	0.3335	0.027	0.1525
Tarm1-/-	2	0.0275	0.213	0.0315	0.139	0.028	0.105	0.0285	0.065
Tarm1-/-	3	0.0285	0.5155	0.03	0.3375	0.0275	0.4525	0.028	0.1385
Tarm1-/-	4	0.028	0.5125	0.033	0.3785	0.028	0.533	0.0285	0.1665
Tarm1-/-	5	0.0305	0.4415	0.034	0.354	0.0305	0.3855	0.0305	0.1665
Tarm1-/-	6	0.0305	0.524	0.029	0.4195	0.029	0.527	0.0305	0.1665
Tarm1-/-	7	0.03	0.287	0.031	0.247	0.03	0.317	0.0315	0.083
Tarm1-/-	8	0.031	0.5355	0.0315	0.3715	0.031	0.529	0.0305	0.153
Tarm1-/-	9	0.0295	0.4355	0.0315	0.315	0.0285	0.2745	0.029	0.13
Tarm1-/-	10	0.03	0.4875	0.032	0.3565	0.0285	0.5665	0.0295	0.1785
Tarm1-/-	11	0.039	0.465	0.0345	0.344	0.031	0.5405	0.031	0.145
Tarm1-/-	12	0.0295	0.5355	0.0315	0.376	0.0315	0.559	0.0295	0.1675
Tarm1-/-	13	0.031	0.489	0.0315	0.3285	0.031	0.4735	0.029	0.129
Tarm1-/-	14	0.0315	0.429	0.0315	0.2935	0.031	0.347	0.0315	0.139

## Sheet: Fig. 2c
Figure 2c
Cells	Tarm1Ct	GapdhCt
GM-DCs	19.9547	15.7164
BM-macrophages	26.5862	16.2657
BM-osteoclasts	29.7589	17.3954
BM-neutrophils	25.0361	18.0611
BM-Mos	25.9185	19.2589
Blood-neutrophils	26.9805	18.3129
Blood-monocytes	29.9248	18.3637
T cells	32.1856	15.3576
B cells	33.9902	15.1711

## Sheet: Fig. 2d
Figure 2d
	Day 6	Day 7	Day 8
	CD11c+ /live cells	CD11c+ /live cells	CD11c+ /live cells
	(%)	(%)	(%)
WT	28.7	38.7	61.8
WT	27.5	45	62.4
WT	24.2	40.5	65.2
Tarm1-/-	30.7	38.3	72.1
Tarm1-/-	33.5	42.8	65
Tarm1-/-	40.2	46.6	73

[truncated: 38 more sheets: Fig. 2e, Fig. 2f, Fig. 3a, Fig. 3b, Fig. 3c, Fig. 3d, Fig. 3e, Fig. 3f, Fig. 3g, Fig. 3h, Fig. 3i, Fig. 4b, Fig. 4c, Fig. 4f, Fig. 4g, Fig. 4h, Fig. 4i, Fig. 5a, Fig. 5b, Fig. 5c …]
